# Supplementary material for: 3-[(5-Chloro-2-hy­droxy­benzyl­idene)amino]-2-sulfanyl­idene-1,3-thia­zolidin-4-one
Source: Acta Crystallogr Sect E Struct Rep Online. 2013 Jun 19;69(Pt 7):o1128. doi: 10.1107/S1600536813016577 (PMC3770396; doi:10.1107/S1600536813016577)
Supplement: Supplementary file 1 [file e-69-o1128-sup1.cif]

##############################################################################
#                                                                            #
# This CIF contains the data in a paper accepted for publication in          #
# Acta Crystallographica Section E. It conforms to the requirements of       #
# Notes for Authors for Acta Crystallographica Section E, and has been       #
# peer reviewed under the auspices of the IUCr Commission on Journals.       #
#                                                                            #
# Full details of the Crystallographic Information File format               #
# are given in the paper "The Crystallographic Information File (CIF):       #
# a New Standard Archive File for Crystallography" by S. R. Hall, F. H.      #
# Allen and I. D. Brown [Acta Cryst. (1991), A47, 655-685].                  #
#                                                                            #
# The current version of the core CIF dictionary is obtainable from          #
# ftp://ftp.iucr.org/pub/cif_core.dic.                                       #
#                                                                            #
# Software is freely available for graphical display of the structure(s)     #
# in this CIF. For information consult the CIF software page                 #
# http://www.iucr.org/resources/cif/software.                                #
#                                                                            #
# This file may be used for bona fide research purposes within the           #
# scientific community so long as proper attribution is given to the journal # 
# article from which it was obtained.                                        #
#                                                                            #
##############################################################################
data_I
_audit_creation_method     SHELXL-97
_chemical_name_systematic
;
3-[(5-Chloro-2-hydroxybenzylidene)amino]-2-sulfanylidene-1,3-thiazolidin-4-one
;
_chemical_name_common     ?
_chemical_formula_moiety     'C10 H7 Cl N2 O2 S2'
_chemical_formula_sum     'C10 H7 Cl N2 O2 S2'
_chemical_formula_iupac     'C10 H7 Cl N2 O2 S2'
_chemical_formula_weight     286.77
_chemical_melting_point     ?
_symmetry_cell_setting     monoclinic
_symmetry_space_group_name_H-M     'P 21/c'
_symmetry_space_group_name_Hall     '-P 2ybc'
loop_
    _symmetry_equiv_pos_as_xyz
    'x, y, z'
    '-x, y+1/2, -z+1/2'
    '-x, -y, -z'
    'x, -y-1/2, z-1/2'
_cell_length_a     9.8506(3)
_cell_length_b     10.0936(3)
_cell_length_c     12.1096(4)
_cell_angle_alpha     90.00
_cell_angle_beta     110.409(2)
_cell_angle_gamma     90.00
_cell_volume     1128.45(6)
_cell_formula_units_Z     4
_cell_measurement_reflns_used     4301
_cell_measurement_theta_min     2.21
_cell_measurement_theta_max     28.33
_cell_measurement_temperature     100(2)
_exptl_crystal_description     block
_exptl_crystal_colour     yellow
_exptl_crystal_size_max     0.37
_exptl_crystal_size_mid     0.26
_exptl_crystal_size_min     0.11
_exptl_crystal_density_diffrn     1.688
_exptl_crystal_density_meas     ?
_exptl_crystal_density_method     'not measured'
_exptl_crystal_F_000     584
_exptl_absorpt_coefficient_mu     0.697
_exptl_absorpt_correction_type     multi-scan
_exptl_absorpt_process_details     '(SADABS; Bruker, 2005)'
_exptl_absorpt_correction_T_min     0.7826
_exptl_absorpt_correction_T_max     0.9273
_exptl_special_details     ?
_diffrn_ambient_temperature     100(2)
_diffrn_radiation_type     MoK\a
_diffrn_radiation_wavelength     0.71073
_diffrn_radiation_source     'fine-focus sealed tube'
_diffrn_radiation_monochromator     graphite
_diffrn_measurement_device_type     'Bruker Kappa APEXII CCD area-detector'
_diffrn_measurement_method     '\f and \w scans'
_diffrn_detector_area_resol_mean     ?
_diffrn_reflns_number     10564
_diffrn_reflns_av_R_equivalents     0.0265
_diffrn_reflns_av_sigmaI/netI     0.0272
_diffrn_reflns_theta_min     2.21
_diffrn_reflns_theta_max     28.37
_diffrn_reflns_theta_full     28.37
_diffrn_measured_fraction_theta_max     0.997
_diffrn_measured_fraction_theta_full     0.997
_diffrn_reflns_limit_h_min     -13
_diffrn_reflns_limit_h_max     13
_diffrn_reflns_limit_k_min     -13
_diffrn_reflns_limit_k_max     13
_diffrn_reflns_limit_l_min     -16
_diffrn_reflns_limit_l_max     16
_diffrn_standards_number     ?
_diffrn_standards_interval_count     ?
_diffrn_standards_interval_time     ?
_diffrn_standards_decay_%     ?
_refine_special_details
;
 Refinement of F^2^ against ALL reflections.  The weighted R-factor wR and
 goodness of fit S are based on F^2^, conventional R-factors R are based
 on F, with F set to zero for negative F^2^. The threshold expression of
 F^2^ > 2sigma(F^2^) is used only for calculating R-factors(gt) etc. and is
 not relevant to the choice of reflections for refinement.  R-factors based
 on F^2^ are statistically about twice as large as those based on F, and R-
 factors based on ALL data will be even larger.
;
_reflns_number_total     2816
_reflns_number_gt     2427
_reflns_threshold_expression     I>2\s(I)
_refine_ls_structure_factor_coef     Fsqd
_refine_ls_matrix_type     full
_refine_ls_R_factor_all     0.0363
_refine_ls_R_factor_gt     0.0282
_refine_ls_wR_factor_gt     0.0704
_refine_ls_wR_factor_ref     0.0805
_refine_ls_goodness_of_fit_ref     1.085
_refine_ls_restrained_S_all     1.085
_refine_ls_number_reflns     2816
_refine_ls_number_parameters     162
_refine_ls_number_restraints     0
_refine_ls_hydrogen_treatment     mixed
_refine_ls_weighting_scheme     calc
_refine_ls_weighting_details
         'calc w=1/[\s^2^(Fo^2^)+(0.0379P)^2^+0.6866P] where P=(Fo^2^+2Fc^2^)/3'
_atom_sites_solution_hydrogens     geom
_atom_sites_solution_primary     direct
_atom_sites_solution_secondary     difmap
_refine_ls_shift/su_max     0.001
_refine_ls_shift/su_mean     0.000
_refine_diff_density_max     0.449
_refine_diff_density_min     -0.314
_refine_ls_extinction_method     none
_refine_ls_extinction_coef     ?
loop_
    _atom_type_symbol
    _atom_type_description
    _atom_type_scat_dispersion_real
    _atom_type_scat_dispersion_imag
    _atom_type_scat_source
    'C' 'C' 0.0033 0.0016
                         'International Tables Vol C Tables 4.2.6.8 and 6.1.1.4'
    'H' 'H' 0.0000 0.0000
                         'International Tables Vol C Tables 4.2.6.8 and 6.1.1.4'
    'Cl' 'Cl' 0.1484 0.1585
                         'International Tables Vol C Tables 4.2.6.8 and 6.1.1.4'
    'N' 'N' 0.0061 0.0033
                         'International Tables Vol C Tables 4.2.6.8 and 6.1.1.4'
    'O' 'O' 0.0106 0.0060
                         'International Tables Vol C Tables 4.2.6.8 and 6.1.1.4'
    'S' 'S' 0.1246 0.1234
                         'International Tables Vol C Tables 4.2.6.8 and 6.1.1.4'
_computing_data_collection     'APEX2 (Bruker, 2007)'
_computing_cell_refinement     'SAINT (Bruker, 2007)'
_computing_data_reduction     'SAINT (Bruker, 2007)'
_computing_structure_solution     'SHELXS97 (Sheldrick, 2008)'
_computing_structure_refinement     'SHELXL97 (Sheldrick, 2008)'
_computing_molecular_graphics     'ORTEP-3 for Windows (Farrugia, 2012)'
_computing_publication_material
                                'WinGX (Farrugia, 2012) and PLATON (Spek, 2009)'
loop_
    _atom_site_type_symbol
    _atom_site_label
    _atom_site_fract_x
    _atom_site_fract_y
    _atom_site_fract_z
    _atom_site_U_iso_or_equiv
    _atom_site_adp_type
    _atom_site_calc_flag
    _atom_site_refinement_flags
    _atom_site_occupancy
    _atom_site_symmetry_multiplicity
    _atom_site_disorder_assembly
    _atom_site_disorder_group
    S S1 -0.07187(4) 1.08989(5) 0.26371(4) 0.01535(11) Uani d . 1 1 . .
    S S2 -0.06151(4) 1.23019(5) 0.48023(4) 0.01547(11) Uani d . 1 1 . .
    O O1 0.31445(14) 0.95179(13) 0.40194(11) 0.0179(3) Uani d . 1 1 . .
    O O2 0.25301(14) 1.25062(13) 0.75822(11) 0.0163(3) Uani d . 1 1 . .
    H H2 0.221(3) 1.231(2) 0.695(2) 0.032(7) Uiso d . 1 1 . .
    N N1 0.15074(15) 1.07839(14) 0.45427(12) 0.0117(3) Uani d . 1 1 . .
    N N2 0.23170(15) 1.11112(15) 0.56955(12) 0.0129(3) Uani d . 1 1 . .
    C C1 0.55038(18) 1.01067(18) 0.80910(14) 0.0139(3) Uani d . 1 1 . .
    H H1 0.5808 0.9404 0.7710 0.017 Uiso calc R 1 1 . .
    C C2 0.63231(17) 1.04465(18) 0.92291(14) 0.0133(3) Uani d . 1 1 . .
    C C3 0.59104(18) 1.14826(18) 0.98024(14) 0.0147(3) Uani d . 1 1 . .
    H H3 0.6496 1.1723 1.0582 0.018 Uiso calc R 1 1 . .
    C C4 0.46398(19) 1.21576(18) 0.92266(15) 0.0155(3) Uani d . 1 1 . .
    H H4 0.4350 1.2861 0.9617 0.019 Uiso calc R 1 1 . .
    C C5 0.37768(18) 1.18186(18) 0.80794(14) 0.0135(3) Uani d . 1 1 . .
    C C6 0.42240(17) 1.07939(17) 0.74940(14) 0.0123(3) Uani d . 1 1 . .
    C C7 0.34218(18) 1.04111(18) 0.62815(15) 0.0143(3) Uani d . 1 1 . .
    H H7 0.378(2) 0.966(2) 0.5974(19) 0.019(5) Uiso d . 1 1 . .
    C C8 0.01423(18) 1.13498(17) 0.40910(14) 0.0129(3) Uani d . 1 1 . .
    C C9 0.07577(19) 0.98704(19) 0.25954(15) 0.0164(4) Uani d . 1 1 . .
    H H9A 0.0442 0.8935 0.2455 0.020 Uiso calc R 1 1 . .
    H H9B 0.1092 1.0160 0.1952 0.020 Uiso calc R 1 1 . .
    C C10 0.19599(19) 1.00064(17) 0.37653(15) 0.0136(3) Uani d . 1 1 . .
    Cl Cl1 0.79051(4) 0.95632(4) 0.99429(3) 0.01531(11) Uani d . 1 1 . .
loop_
    _atom_site_aniso_label
    _atom_site_aniso_U_11
    _atom_site_aniso_U_22
    _atom_site_aniso_U_33
    _atom_site_aniso_U_12
    _atom_site_aniso_U_13
    _atom_site_aniso_U_23
    S1 0.0133(2) 0.0190(2) 0.0114(2) -0.00020(16) 0.00125(16) -0.00067(16)
    S2 0.0143(2) 0.0150(2) 0.0173(2) 0.00122(16) 0.00585(16) -0.00154(16)
    O1 0.0186(6) 0.0198(7) 0.0154(6) 0.0049(5) 0.0061(5) -0.0001(5)
    O2 0.0158(6) 0.0176(7) 0.0128(6) 0.0054(5) 0.0016(5) -0.0009(5)
    N1 0.0130(7) 0.0106(7) 0.0098(6) -0.0006(5) 0.0020(5) -0.0005(5)
    N2 0.0131(6) 0.0146(8) 0.0098(6) -0.0020(6) 0.0025(5) -0.0006(5)
    C1 0.0142(8) 0.0152(9) 0.0123(8) 0.0004(7) 0.0048(6) -0.0003(6)
    C2 0.0111(7) 0.0147(9) 0.0126(8) -0.0009(6) 0.0023(6) 0.0017(6)
    C3 0.0149(8) 0.0172(9) 0.0111(7) -0.0027(7) 0.0033(6) -0.0020(7)
    C4 0.0165(8) 0.0157(9) 0.0144(8) 0.0008(7) 0.0054(7) -0.0019(7)
    C5 0.0126(7) 0.0142(9) 0.0137(8) 0.0002(7) 0.0047(6) 0.0022(6)
    C6 0.0135(8) 0.0112(9) 0.0119(8) -0.0017(6) 0.0039(6) -0.0006(6)
    C7 0.0152(8) 0.0138(9) 0.0134(8) -0.0011(7) 0.0044(6) -0.0004(7)
    C8 0.0126(8) 0.0129(8) 0.0122(7) -0.0021(6) 0.0030(6) 0.0019(6)
    C9 0.0172(8) 0.0186(10) 0.0127(8) 0.0002(7) 0.0041(7) -0.0023(7)
    C10 0.0177(8) 0.0110(8) 0.0126(8) 0.0000(7) 0.0062(6) 0.0022(6)
    Cl1 0.01286(19) 0.0175(2) 0.01301(19) 0.00297(15) 0.00127(15) 0.00100(15)
_geom_special_details
;
 All esds (except the esd in the dihedral angle between two l.s. planes)
 are estimated using the full covariance matrix.  The cell esds are taken
 into account individually in the estimation of esds in distances, angles
 and torsion angles; correlations between esds in cell parameters are only
 used when they are defined by crystal symmetry.  An approximate (isotropic)
 treatment of cell esds is used for estimating esds involving l.s. planes.
;
loop_
    _geom_bond_atom_site_label_1
    _geom_bond_atom_site_label_2
    _geom_bond_site_symmetry_2
    _geom_bond_distance
    _geom_bond_publ_flag
    S1 C8 . 1.7277(17) ?
    S1 C9 . 1.8018(18) ?
    S2 C8 . 1.6341(17) ?
    O1 C10 . 1.204(2) ?
    O2 C5 . 1.355(2) ?
    O2 H2 . 0.74(3) ?
    N1 N2 . 1.3848(19) ?
    N1 C8 . 1.386(2) ?
    N1 C10 . 1.412(2) ?
    C1 C6 . 1.399(2) ?
    C1 H1 . 0.9500 ?
    C2 C1 . 1.376(2) ?
    C2 C3 . 1.392(2) ?
    C3 H3 . 0.9500 ?
    C4 C3 . 1.381(2) ?
    C4 C5 . 1.395(2) ?
    C4 H4 . 0.9500 ?
    C5 C6 . 1.409(2) ?
    C7 N2 . 1.284(2) ?
    C7 C6 . 1.456(2) ?
    C7 H7 . 0.97(2) ?
    C9 C10 . 1.503(2) ?
    C9 H9A . 0.9900 ?
    C9 H9B . 0.9900 ?
    Cl1 C2 . 1.7410(17) ?
loop_
    _geom_angle_atom_site_label_1
    _geom_angle_atom_site_label_2
    _geom_angle_atom_site_label_3
    _geom_angle_site_symmetry_1
    _geom_angle_site_symmetry_3
    _geom_angle
    _geom_angle_publ_flag
    C8 S1 C9 . . 93.79(8) ?
    C5 O2 H2 . . 109(2) ?
    N2 N1 C8 . . 115.97(13) ?
    N2 N1 C10 . . 126.87(14) ?
    C8 N1 C10 . . 117.03(14) ?
    C7 N2 N1 . . 120.33(15) ?
    C2 C1 C6 . . 120.14(16) ?
    C2 C1 H1 . . 119.9 ?
    C6 C1 H1 . . 119.9 ?
    C1 C2 C3 . . 121.03(16) ?
    C1 C2 Cl1 . . 118.72(13) ?
    C3 C2 Cl1 . . 120.24(13) ?
    C2 C3 H3 . . 120.3 ?
    C4 C3 C2 . . 119.31(16) ?
    C4 C3 H3 . . 120.3 ?
    C3 C4 C5 . . 120.79(16) ?
    C3 C4 H4 . . 119.6 ?
    C5 C4 H4 . . 119.6 ?
    O2 C5 C4 . . 117.39(15) ?
    O2 C5 C6 . . 123.12(15) ?
    C4 C5 C6 . . 119.50(16) ?
    C1 C6 C5 . . 119.18(15) ?
    C1 C6 C7 . . 117.63(15) ?
    C5 C6 C7 . . 123.19(16) ?
    N2 C7 C6 . . 117.94(16) ?
    N2 C7 H7 . . 125.1(13) ?
    C6 C7 H7 . . 116.9(13) ?
    S2 C8 S1 . . 122.68(10) ?
    N1 C8 S1 . . 110.95(12) ?
    N1 C8 S2 . . 126.36(13) ?
    S1 C9 H9A . . 110.2 ?
    S1 C9 H9B . . 110.2 ?
    C10 C9 S1 . . 107.42(12) ?
    C10 C9 H9A . . 110.2 ?
    C10 C9 H9B . . 110.2 ?
    H9A C9 H9B . . 108.5 ?
    O1 C10 N1 . . 124.09(16) ?
    O1 C10 C9 . . 125.35(16) ?
    N1 C10 C9 . . 110.55(14) ?
loop_
    _geom_torsion_atom_site_label_1
    _geom_torsion_atom_site_label_2
    _geom_torsion_atom_site_label_3
    _geom_torsion_atom_site_label_4
    _geom_torsion_site_symmetry_1
    _geom_torsion_site_symmetry_2
    _geom_torsion_site_symmetry_3
    _geom_torsion_site_symmetry_4
    _geom_torsion
    _geom_torsion_publ_flag
    C9 S1 C8 S2 . . . . -177.82(12) ?
    C9 S1 C8 N1 . . . . 1.29(13) ?
    C8 S1 C9 C10 . . . . -3.74(13) ?
    C8 N1 N2 C7 . . . . 163.12(15) ?
    C10 N1 N2 C7 . . . . -21.1(2) ?
    N2 N1 C8 S1 . . . . 178.09(11) ?
    N2 N1 C8 S2 . . . . -2.8(2) ?
    C10 N1 C8 S1 . . . . 1.86(18) ?
    C10 N1 C8 S2 . . . . -179.07(13) ?
    N2 N1 C10 O1 . . . . 0.0(3) ?
    N2 N1 C10 C9 . . . . 179.45(15) ?
    C8 N1 C10 O1 . . . . 175.75(16) ?
    C8 N1 C10 C9 . . . . -4.8(2) ?
    C2 C1 C6 C5 . . . . -1.1(2) ?
    C2 C1 C6 C7 . . . . 178.51(15) ?
    C3 C2 C1 C6 . . . . -0.8(3) ?
    Cl1 C2 C1 C6 . . . . 179.78(13) ?
    C1 C2 C3 C4 . . . . 1.5(3) ?
    Cl1 C2 C3 C4 . . . . -179.02(13) ?
    C5 C4 C3 C2 . . . . -0.5(3) ?
    C3 C4 C5 O2 . . . . 178.56(15) ?
    C3 C4 C5 C6 . . . . -1.4(3) ?
    O2 C5 C6 C1 . . . . -177.81(15) ?
    O2 C5 C6 C7 . . . . 2.7(3) ?
    C4 C5 C6 C1 . . . . 2.1(2) ?
    C4 C5 C6 C7 . . . . -177.44(16) ?
    C6 C7 N2 N1 . . . . -179.40(14) ?
    N2 C7 C6 C1 . . . . -174.04(16) ?
    N2 C7 C6 C5 . . . . 5.5(3) ?
    S1 C9 C10 O1 . . . . -175.28(15) ?
    S1 C9 C10 N1 . . . . 5.26(17) ?
loop_
    _geom_hbond_atom_site_label_D
    _geom_hbond_atom_site_label_H
    _geom_hbond_atom_site_label_A
    _geom_hbond_site_symmetry_A
    _geom_hbond_distance_DH
    _geom_hbond_distance_HA
    _geom_hbond_distance_DA
    _geom_hbond_angle_DHA
    _geom_hbond_publ_flag
    O2 H2 N2 . 0.75(2) 1.97(2) 2.6291(19) 147(3) yes
    C9 H9B Cl1 3_676 0.99 2.81 3.7860(19) 169 yes
data_global
_journal_date_recd_electronic     2013-06-06
_journal_date_accepted     2013-06-14
_journal_name_full     'Acta Crystallographica, Section E'
_journal_year     2013
_journal_volume     69
_journal_issue      7
_journal_page_first     o1128
_journal_page_last     o1128
_journal_paper_category     QO
_journal_paper_doi     10.1107/S1600536813016577
_journal_coeditor_code     SU2611
_publ_contact_author
;
Dr. Hakan Dal
Anadolu University
Department of Chemistry
26470 Eski\,sehir
Turkey
;
_publ_contact_author_email     hakandal@anadolu.edu.tr
_publ_contact_author_fax     '90(222)3204910'
_publ_contact_author_phone     '90(222)3350580'
_publ_section_title
;
3-[(5-Chloro-2-hydroxybenzylidene)amino]-2-sulfanylidene-1,3-thiazolidin-4-one
;
loop_
    _publ_author_name
    _publ_author_address
    'Dal, Hakan'
;
Department of Chemistry
Anadolu University
26470 Eski\,sehir
Turkey
;
_publ_section_synopsis     .
