# Supplementary material for: 3-[(5-Chloro-2-hy­droxy­benzyl­idene)amino]-2-sulfanyl­idene-1,3-thia­zolidin-4-one
Source: Acta Crystallogr Sect E Struct Rep Online. 2013 Jun 19;69(Pt 7):o1128. doi: 10.1107/S1600536813016577 (PMC3770396; doi:10.1107/S1600536813016577)
Supplement: Supplementary file 2 [file e-69-o1128-Isup2.hkl]

#
# h,k,l, Fc-squared, Fo-squared, sigma(Fo-squared) and status flag
#
data_I
_shelx_title ' YS_GOKCECl_0m in P2(1)/c'
_shelx_refln_list_code          4
_shelx_F_calc_maximum      215.09
_exptl_crystal_F_000       584.00
_reflns_d_resolution_high  0.7480
 
loop_
 _symmetry_equiv_pos_as_xyz
 'x, y, z'
 '-x, y+1/2, -z+1/2'
 '-x, -y, -z'
 'x, -y-1/2, z-1/2'
 
_cell_length_a     9.8506
_cell_length_b    10.0936
_cell_length_c    12.1096
_cell_angle_alpha  90.000
_cell_angle_beta  110.409
_cell_angle_gamma  90.000
 
_shelx_F_squared_multiplier     1.000
 
loop_
 _refln_index_h
 _refln_index_k
 _refln_index_l
 _refln_F_squared_calc
 _refln_F_squared_meas
 _refln_F_squared_sigma
 _refln_observed_status
   1   0   0     2959.51     2312.43     41.58 o
   2   0   0       36.90       38.37      3.60 o
   3   0   0      263.23      277.62     31.72 o
   4   0   0       43.09       36.68     13.08 o
   5   0   0      993.45     1232.64     25.51 o
   6   0   0     3712.94     3613.37     43.88 o
   7   0   0     6814.05     6517.36     73.50 o
   8   0   0     3315.89     3283.10     44.78 o
   9   0   0       30.95       25.27      5.48 o
  10   0   0      146.84      167.02     11.38 o
  11   0   0       39.26       42.01     16.72 o
  12   0   0        4.52      -12.43     12.00 o
   1   1   0     2069.38     2087.21     15.59 o
   2   1   0     2446.77     2504.33     23.87 o
   3   1   0     8874.15     8728.47     67.34 o
   4   1   0     8763.87     9008.24     71.01 o
   5   1   0      283.56      258.58      6.71 o
   6   1   0      403.85      393.27     10.10 o
   7   1   0      280.44      289.23      8.64 o
   8   1   0       29.94       23.48      4.13 o
   9   1   0     1309.03     1286.13     18.07 o
  10   1   0      641.33      634.83     14.86 o
  11   1   0      699.54      742.23     24.30 o
  12   1   0      424.43      455.16     41.80 o
   0   2   0    10274.87     9889.80    192.92 o
   1   2   0       93.32      117.60      2.30 o
   2   2   0     4203.89     4322.69     29.41 o
   3   2   0      956.34      952.95     10.02 o
   4   2   0      819.13      957.45     10.90 o
   5   2   0      730.66      710.32     15.09 o
   6   2   0      780.58      794.84     13.22 o
   7   2   0      376.47      369.85     11.34 o
   8   2   0      536.38      530.05     17.94 o
   9   2   0     1461.45     1386.37     33.23 o
  10   2   0      775.00      809.00     43.34 o
  11   2   0       16.59       12.68      7.24 o
  12   2   0       62.69       47.96     10.17 o
   1   3   0      377.36      398.88      4.41 o
   2   3   0     2446.69     2548.50     20.35 o
   3   3   0      341.80      363.84      6.02 o
   4   3   0     2289.26     2421.22     26.90 o
   5   3   0       13.63       22.25      3.14 o
   6   3   0     1326.90     1346.73     18.10 o
   7   3   0      311.89      325.98      9.22 o
   8   3   0       14.12       10.17      4.41 o
   9   3   0        4.29        4.55      4.64 o
  10   3   0     1086.77     1029.84     27.73 o
  11   3   0       41.98       51.90      9.39 o
  12   3   0       11.05        6.86     13.29 o
   0   4   0     5019.15     5220.45     51.38 o
   1   4   0       27.60       26.47      1.23 o
   2   4   0      581.01      576.16      6.15 o
   3   4   0      162.46      199.38      4.88 o
   4   4   0      330.98      325.33      6.46 o
   5   4   0       67.66       99.04      5.17 o
   6   4   0        8.74        0.22      2.88 o
   7   4   0     1038.37      977.76     18.88 o
   8   4   0      667.61      678.07     27.89 o
   9   4   0        0.23       -1.33      5.11 o
  10   4   0      173.87      222.57     15.51 o
  11   4   0       41.42       35.84      8.98 o
   1   5   0      962.79      963.82     11.70 o
   2   5   0       29.75       31.18      1.97 o
   3   5   0     3719.19     3594.21     28.11 o
   4   5   0     7793.81     7629.72     57.77 o
   5   5   0       72.50       66.08      4.84 o
   6   5   0       13.13       16.21      4.31 o
   7   5   0      187.45      172.82      9.31 o
   8   5   0      117.78      126.94      8.81 o
   9   5   0        3.81        8.42      5.98 o
  10   5   0      817.59      800.44     25.06 o
  11   5   0      216.10      259.96     24.86 o
   0   6   0     4017.24     3774.05     46.34 o
   1   6   0     2645.26     2640.26     24.36 o
   2   6   0       31.77       25.83      2.06 o
   3   6   0       28.91       39.79      2.55 o
   4   6   0       94.13      102.78      4.10 o
   5   6   0      885.72      852.20     12.46 o
   6   6   0     1435.55     1454.22     22.86 o
   7   6   0      556.47      608.07     31.99 o
   8   6   0      459.64      481.23     16.71 o
   9   6   0      463.45      479.19     24.09 o
  10   6   0      632.14      661.92     29.06 o
  11   6   0      225.26      249.78     22.41 o
   1   7   0      120.57      126.49      7.25 o
   2   7   0     1735.00     1729.76     22.61 o
   3   7   0      802.43      803.42     14.30 o
   4   7   0      217.63      208.70      8.07 o
   5   7   0      205.72      187.18      9.65 o
   6   7   0     1918.57     1987.08     38.73 o
   7   7   0      223.78      243.57     12.48 o
   8   7   0      464.85      447.41     16.43 o
   9   7   0      726.33      776.24     30.41 o
  10   7   0      203.01      196.45     19.55 o
   0   8   0       10.43        5.14      5.57 o
   1   8   0      657.74      711.47     16.52 o
   2   8   0      351.21      356.88     11.50 o
   3   8   0        1.55        1.46      8.36 o
   4   8   0      713.49      745.54     25.06 o
   5   8   0       38.74       52.03      7.26 o
   6   8   0      345.81      366.42     15.25 o
   7   8   0        4.87        7.59      7.08 o
   8   8   0        8.98       18.97      8.78 o
   9   8   0       42.07       19.28      9.24 o
   1   9   0       90.85       88.25      7.44 o
   2   9   0      720.22      756.69     26.15 o
   3   9   0      778.87      777.41     30.01 o
   4   9   0      145.48      162.99     28.72 o
   5   9   0      210.30      226.25     17.46 o
   6   9   0      279.05      259.46     19.03 o
   7   9   0        0.02        3.43     11.15 o
   8   9   0      444.35      435.99     32.58 o
   9   9   0       55.19       52.68     16.51 o
   0  10   0      251.55      221.55     14.65 o
   1  10   0       91.67       88.62     10.86 o
   2  10   0      855.75      838.54     45.66 o
   3  10   0      179.10      172.06     15.34 o
   4  10   0       85.60       79.60     11.29 o
   5  10   0      406.41      395.44     55.73 o
   6  10   0      173.55      172.77     22.29 o
   7  10   0        5.64       -3.43      8.15 o
   8  10   0       76.67      102.89     21.44 o
   1  11   0        0.22       -1.59     10.07 o
   2  11   0        1.01       -1.13      5.63 o
   3  11   0        1.85       -7.36      5.63 o
   4  11   0        5.50       -1.17      6.34 o
   5  11   0        5.35        6.25      9.86 o
   6  11   0      103.76      112.32     20.15 o
   7  11   0       25.82       26.58     15.00 o
   0  12   0        7.61       -0.43     12.43 o
   1  12   0      176.66      161.01     20.30 o
   2  12   0      413.62      439.40     22.77 o
   3  12   0       16.58        9.86      7.69 o
   4  12   0      131.32      131.00     17.79 o
   5  12   0      220.01      221.21     25.72 o
   1  13   0        1.85       -2.66      9.21 o
   2  13   0      292.27      316.38     39.01 o
   3  13   0      202.69      225.02     19.73 o
 -12   1   1      198.48      168.99     15.02 o
 -11   1   1      541.98      531.03     20.80 o
 -10   1   1      809.75      794.78     14.42 o
  -9   1   1      415.32      403.79      9.64 o
  -8   1   1       34.64       42.11      4.85 o
  -7   1   1       91.05       90.72      5.81 o
  -6   1   1     1476.18     1627.63     25.53 o
  -5   1   1      810.14      859.38     12.30 o
  -4   1   1      309.63      287.56      6.14 o
  -3   1   1     3819.08     3874.23     35.94 o
  -2   1   1        8.38       10.41      1.50 o
  -1   1   1     1588.62     1640.23     14.21 o
   0   1   1      127.45      142.96      3.15 o
   1   1   1     2357.86     2440.98     22.54 o
   2   1   1        8.06        5.35      1.76 o
   3   1   1       82.62      101.46      3.90 o
   4   1   1      986.16      933.22     13.35 o
   5   1   1     3279.52     3255.22     33.92 o
   6   1   1        7.44        7.47      3.93 o
   7   1   1     1535.02     1512.06     20.49 o
   8   1   1       35.67       34.79      4.04 o
   9   1   1        3.69        6.06      3.48 o
  10   1   1       84.94       71.23      9.66 o
  11   1   1      217.12      225.74     16.00 o
 -12   2   1      197.58      194.06     16.04 o
 -11   2   1        5.22        5.82      6.50 o
 -10   2   1       29.25       15.19      6.56 o
  -9   2   1       36.75       35.47      4.95 o
  -8   2   1       16.22       14.82      3.93 o
  -7   2   1     1078.75     1031.78     16.25 o
  -6   2   1      470.95      378.34     10.94 o
  -5   2   1     1639.92     1735.87     19.80 o
  -4   2   1       92.23       88.77      3.36 o
  -3   2   1      107.69      126.20      3.53 o
  -2   2   1      378.52      389.23      5.66 o
  -1   2   1    10046.13    10222.58     68.64 o
   0   2   1        9.99       19.91      1.21 o
   1   2   1     6524.93     6704.28     58.24 o
   2   2   1     2554.34     2604.88     23.54 o
   3   2   1      259.14      272.21      5.48 o
   4   2   1      282.66      361.55      7.29 o
   5   2   1       58.00       52.71      3.91 o
   6   2   1       37.98       32.28      4.17 o
   7   2   1       16.47       15.13      3.77 o
   8   2   1     1344.60     1337.63     20.17 o
   9   2   1     1096.01     1020.81     21.41 o
  10   2   1       76.47       65.87      9.61 o
  11   2   1      210.82      211.18     15.72 o
 -12   3   1      341.19      366.41     21.27 o
 -11   3   1        0.12       -3.93      7.60 o
 -10   3   1      169.87      168.54     13.45 o
  -9   3   1        1.06        3.39      4.20 o
  -8   3   1      300.28      282.41     14.05 o
  -7   3   1      584.43      569.04     14.03 o
  -6   3   1       46.70       44.81      4.18 o
  -5   3   1     1267.65     1316.26     16.66 o
  -4   3   1      856.38      896.19     15.15 o
  -3   3   1      122.35      164.10      4.49 o
  -2   3   1        2.72        4.35      1.15 o
  -1   3   1    10783.01    11291.48     86.34 o
   0   3   1      580.82      625.14      7.79 o
   1   3   1       78.49       85.95      2.06 o
   2   3   1       41.46       39.95      2.41 o
   3   3   1     1483.43     1585.24     18.30 o
   4   3   1     1224.29     1365.16     15.76 o
   5   3   1       78.15       88.18      4.75 o
   6   3   1      277.47      287.27      7.97 o
   7   3   1      725.93      670.66     23.64 o
   8   3   1       75.41       63.57      6.51 o
   9   3   1      211.90      253.80     15.14 o
  10   3   1      210.55      208.13     15.31 o
  11   3   1        0.88        0.89      6.37 o
 -12   4   1       28.41       25.53      8.83 o
 -11   4   1      331.08      343.17     19.77 o
 -10   4   1      660.32      686.52     27.34 o
  -9   4   1      146.47      151.58      9.85 o
  -8   4   1      115.01      111.45      8.05 o
  -7   4   1      501.20      471.88     11.21 o
  -6   4   1      938.17      885.62     16.57 o
  -5   4   1      191.86      195.67      6.46 o
  -4   4   1      283.17      269.63      5.40 o
  -3   4   1     1207.36     1224.03     12.60 o
  -2   4   1      471.21      466.94      6.41 o
  -1   4   1      312.32      376.25      4.88 o
   0   4   1       47.58       34.30      1.85 o
   1   4   1     2565.38     2558.57     23.23 o
   2   4   1      296.15      307.62      7.26 o
   3   4   1     3666.32     3958.25     31.66 o
   4   4   1      960.01      926.46     12.25 o
   5   4   1        0.17       -0.53      2.37 o
   6   4   1       23.89       26.12      4.64 o
   7   4   1      399.40      358.08     11.59 o
   8   4   1      254.69      299.05     11.71 o
   9   4   1     2112.14     2056.83     39.59 o
  10   4   1      519.21      502.14     19.85 o
  11   4   1      859.47      889.28     30.15 o
 -11   5   1      315.44      323.40     19.52 o
 -10   5   1      117.49      128.84     12.44 o
  -9   5   1      176.15      192.45     13.64 o
  -8   5   1        6.86        6.41      4.82 o
  -7   5   1      157.87      168.77      9.22 o
  -6   5   1      222.70      204.75      7.29 o
  -5   5   1     2510.92     2421.99     21.74 o
  -4   5   1      558.79      571.29      8.57 o
  -3   5   1      127.28      125.22      5.83 o
  -2   5   1      361.06      390.94      6.00 o
  -1   5   1       89.35       87.67      3.25 o
   0   5   1      417.72      467.97      6.49 o
   1   5   1     1975.47     2094.61     18.01 o
   2   5   1     2106.07     2044.75     14.71 o
   3   5   1     2813.86     2827.08     24.26 o
   4   5   1       61.27       45.23      4.99 o
   5   5   1      630.88      636.74     13.31 o
   6   5   1        8.74        6.56      3.84 o
   7   5   1      118.04      133.02      8.40 o
   8   5   1      980.07      954.88     22.34 o
   9   5   1     1744.82     1733.12     36.08 o
  10   5   1      134.97      145.02     13.31 o
  11   5   1      507.45      533.53     34.08 o
 -11   6   1      452.02      449.14     29.03 o
 -10   6   1       72.16       92.37     13.77 o
  -9   6   1      321.76      282.24     20.76 o
  -8   6   1      462.17      465.73     15.71 o
  -7   6   1       71.91       78.21      7.56 o
  -6   6   1     1461.79     1400.41     19.36 o
  -5   6   1     1283.53     1301.30     15.31 o
  -4   6   1      342.71      345.54      6.41 o
  -3   6   1      102.68      111.74      3.95 o
  -2   6   1     1606.11     1663.77     15.47 o
  -1   6   1     2058.10     2047.35     21.48 o
   0   6   1     1271.07     1432.16     14.55 o
   1   6   1     3724.00     3896.78     31.07 o
   2   6   1      279.52      264.30      7.26 o
   3   6   1      765.60      757.01     27.62 o
   4   6   1        0.15       -1.93      2.45 o
   5   6   1     2337.90     2408.42     29.92 o
   6   6   1      668.40      694.74     21.77 o
   7   6   1      430.09      450.38     19.45 o
   8   6   1      130.55      159.71     11.63 o
   9   6   1      515.21      570.48     66.02 o
  10   6   1      174.99      165.59     17.82 o
 -10   7   1      704.90      717.64     31.21 o
  -9   7   1     1584.45     1722.50     46.50 o
  -8   7   1      819.00      851.03     22.33 o
  -7   7   1       89.07       90.05      8.64 o
  -6   7   1       43.51       63.19      6.23 o
  -5   7   1       84.84       83.79      6.31 o
  -4   7   1      283.21      294.80      7.52 o
  -3   7   1     2775.98     2783.69     27.63 o
  -2   7   1     1043.73      964.46     15.41 o
  -1   7   1     1050.75     1131.13     16.28 o
   0   7   1      278.37      303.45      6.61 o
   1   7   1       22.71       40.65      3.19 o
   2   7   1       13.17       10.52      2.83 o
   3   7   1      620.70      654.81     16.94 o
   4   7   1      858.65      834.31     25.12 o
   5   7   1     2681.07     2629.48     42.02 o
   6   7   1      559.30      604.03     22.87 o
   7   7   1        5.85        6.70      8.79 o
   8   7   1       44.20       43.32      9.86 o
   9   7   1       76.10       78.49     18.86 o
  10   7   1       28.78       33.44     15.43 o
 -10   8   1      137.85      151.26     17.94 o
  -9   8   1      390.24      466.03     24.37 o
  -8   8   1      740.59      810.46     37.30 o
  -7   8   1      899.88      998.60     51.23 o
  -6   8   1      168.35      176.95     12.56 o
  -5   8   1     1686.98     1779.60     32.66 o
  -4   8   1     2632.12     2538.94     50.48 o
  -3   8   1     1266.86     1292.10     27.99 o
  -2   8   1      564.19      606.89     15.51 o
  -1   8   1     1449.91     1454.90     44.80 o
   0   8   1     1178.93     1173.84     34.17 o
   1   8   1       72.01       65.78      6.07 o
   2   8   1        1.83        8.08      5.63 o
   3   8   1     4283.59     4428.15     73.07 o
   4   8   1      325.96      338.67     29.00 o
   5   8   1       20.97       10.26      8.70 o
   6   8   1      198.71      200.28     18.22 o
   7   8   1      470.65      523.04     23.64 o
   8   8   1       70.78       63.94     11.67 o
   9   8   1       40.11       47.82     11.51 o
  -9   9   1       49.08       47.59     16.29 o
  -8   9   1      182.91      208.35     26.58 o
  -6   9   1      535.97      529.02     31.72 o
  -5   9   1     1056.51     1062.94     59.16 o
  -4   9   1      440.35      428.05     19.90 o
  -3   9   1       40.14       39.46      8.42 o
  -2   9   1        0.86       -2.20      4.06 o
  -1   9   1     1017.84     1019.67     21.39 o
   0   9   1     1979.57     1974.19     34.05 o
   1   9   1      802.08      836.83     83.38 o
   2   9   1      208.29      203.40     15.46 o
   3   9   1       19.66        1.65      5.55 o
   4   9   1        2.45        5.26      6.21 o
   5   9   1      414.14      399.02     20.68 o
   6   9   1      534.24      532.88     32.15 o
   7   9   1     1225.56     1393.29     56.16 o
   8   9   1       92.57       86.36     15.86 o
  -8  10   1      120.05       -7.29      6.43 o
  -7  10   1        0.01      -12.86      8.57 o
  -6  10   1        4.02       -0.86     10.29 o
  -5  10   1        7.83       11.58      7.28 o
  -4  10   1       33.13       31.83      8.76 o
  -3  10   1       89.30       71.90     10.55 o
  -2  10   1      813.32      779.29     39.44 o
  -1  10   1      595.32      577.69     17.43 o
   0  10   1      138.35      156.32     13.70 o
   1  10   1        2.98        0.74      5.18 o
   2  10   1      453.48      439.72     20.13 o
   3  10   1      338.50      289.05     18.39 o
   4  10   1       32.64       37.48     11.36 o
   5  10   1      734.62      718.44     59.59 o
   6  10   1      129.49      147.22     16.03 o
   7  10   1      713.06      775.53     42.44 o
  -7  11   1      200.67      197.20     26.58 o
  -6  11   1      151.40      174.05     23.58 o
  -5  11   1     1111.26     1211.09     48.87 o
  -4  11   1      396.52      476.27     22.75 o
  -3  11   1      348.79      379.10     20.61 o
  -2  11   1      887.81      909.68     29.65 o
  -1  11   1       31.59       14.08      8.01 o
   0  11   1       22.18       14.82     17.36 o
   1  11   1      452.60      485.19     26.15 o
   2  11   1      927.09      921.87     50.37 o
   3  11   1     2469.00     2451.94     55.31 o
   4  11   1      167.38      156.83     16.16 o
   5  11   1      380.95      467.29     37.30 o
   6  11   1       39.16       32.15     14.58 o
  -5  12   1      222.23      235.79     26.58 o
  -4  12   1      164.56      175.95     17.41 o
  -3  12   1        4.44        5.08      7.20 o
  -2  12   1      178.03      183.65     22.29 o
  -1  12   1      125.22      130.40     18.32 o
   0  12   1       15.60       12.21      9.82 o
   1  12   1       53.77       49.68     13.72 o
   2  12   1      169.60      169.61     25.29 o
   3  12   1       19.86       25.42      9.12 o
   4  12   1      208.17      207.98     24.22 o
   5  12   1      645.28      694.45     30.14 o
  -3  13   1        0.04       -0.32     10.29 o
  -2  13   1        0.45       -0.41      9.24 o
  -1  13   1      497.10      518.49     33.55 o
   0  13   1      699.60      697.12     49.94 o
   1  13   1      740.24      677.11     51.66 o
   2  13   1       13.77       22.39      9.09 o
 -12   0   2     1180.54     1279.34     85.31 o
 -11   0   2     2435.29     2412.03     55.23 o
 -10   0   2       87.86      108.66      9.05 o
  -9   0   2      204.60      207.66     10.14 o
  -8   0   2      723.78      736.67     23.58 o
  -7   0   2     1702.54     1632.34     35.54 o
  -6   0   2     4597.69     4734.10     70.89 o
  -5   0   2     5905.51     5904.36    129.04 o
  -4   0   2     1003.96      983.02     30.01 o
  -2   0   2     4644.17     4609.19     96.24 o
  -1   0   2      274.46      325.82      9.86 o
   0   0   2     2824.02     2958.68     29.45 o
   1   0   2      313.88      324.99      5.25 o
   2   0   2     1795.79     1980.37     29.05 o
   3   0   2     2158.08     2284.40     27.78 o
   4   0   2       84.02      100.84      6.04 o
   5   0   2     1177.80     1115.80     18.94 o
   6   0   2      318.06      290.19     10.11 o
   7   0   2        4.03        7.95      4.59 o
   8   0   2       57.13       61.72      6.77 o
   9   0   2      139.76      127.67      9.77 o
  10   0   2      202.79      168.48     24.86 o
  11   0   2       74.36       87.46     20.58 o
 -12   1   2        4.43        4.91      7.05 o
 -11   1   2      529.29      536.99     17.60 o
 -10   1   2        5.41        3.48      3.32 o
  -9   1   2      233.73      242.33     11.61 o
  -8   1   2      535.97      545.57     14.72 o
  -7   1   2      186.53      217.06     10.36 o
  -6   1   2      386.87      388.20      8.68 o
  -5   1   2      217.47      186.96      8.53 o
  -4   1   2     1229.22     1190.01     13.76 o
  -3   1   2      488.82      548.59      7.81 o
  -2   1   2    10024.53     9966.32     71.48 o
  -1   1   2      539.14      561.16      6.52 o
   0   1   2     2587.71     2647.85     14.63 o
   1   1   2     1069.48     1077.06      9.73 o
   2   1   2      188.17      202.48      4.37 o
   3   1   2      606.17      632.03     10.66 o
   4   1   2      446.76      404.46      7.69 o
   5   1   2      513.50      527.29     10.66 o
   6   1   2      104.38      106.62      5.85 o
   7   1   2      147.76      151.27      7.68 o
   8   1   2      464.00      469.47     10.24 o
   9   1   2       52.75       48.71      6.51 o
  10   1   2      108.38      120.91     11.74 o
  11   1   2       32.08       19.13     10.15 o
 -12   2   2       88.33       83.82     11.52 o
 -11   2   2        2.66       -3.88      6.56 o
 -10   2   2      453.10      459.60     12.99 o
  -9   2   2     2979.29     2920.21     34.57 o
  -8   2   2     1140.08     1067.44     17.64 o
  -7   2   2        3.13        4.68      3.22 o
  -6   2   2     1586.62     1504.40     21.21 o
  -5   2   2     3497.65     3470.84     32.82 o
  -4   2   2      177.06      145.25      6.49 o
  -3   2   2        7.25        6.62      1.27 o
  -2   2   2    46262.69    40673.47    669.71 o
  -1   2   2     1680.49     1714.75     14.36 o
   0   2   2      424.45      457.94      4.61 o
   1   2   2     1576.48     1614.01     12.90 o
   2   2   2     9352.38     9459.64     72.44 o
   3   2   2     2790.53     2912.17     26.29 o
   4   2   2     1498.64     1508.14     18.45 o
   5   2   2     2246.74     2104.80     31.31 o
   6   2   2     1290.16     1242.72     24.81 o
   7   2   2      230.35      253.67      9.85 o
   8   2   2     3061.63     2998.24     39.64 o
   9   2   2       95.82      101.99      8.17 o
  10   2   2      752.90      753.53     38.37 o
  11   2   2        7.99       15.03      8.78 o
 -12   3   2      856.75      852.65     27.93 o
 -11   3   2      247.16      268.15     17.56 o
 -10   3   2      473.00      455.43     18.72 o
  -9   3   2      645.97      659.82     14.70 o
  -8   3   2      188.09      195.71      8.82 o
  -7   3   2      233.17      235.56      8.38 o
  -6   3   2     3897.05     3804.39     39.23 o
  -5   3   2     7151.09     7025.45     52.84 o
  -4   3   2     1092.00     1018.70     11.02 o
  -3   3   2       19.65       32.07      2.32 o
  -2   3   2    22956.85    22935.09    169.05 o
  -1   3   2    15741.54    15452.93    124.21 o
   0   3   2      903.12      951.90      8.23 o
   1   3   2     5377.05     5311.23     36.68 o
   2   3   2     8885.78     8999.34     64.49 o
   3   3   2      317.36      219.56      6.42 o
   4   3   2     3476.46     3641.73     33.05 o
   5   3   2     2460.34     2384.15     26.88 o
   6   3   2     2579.95     2463.83     36.74 o
   7   3   2       42.90       33.60      5.21 o
   8   3   2     1120.09     1152.82     24.07 o
   9   3   2       63.47       80.30      9.57 o
  10   3   2      566.64      581.43     22.05 o
  11   3   2      860.62      877.89     40.19 o
 -12   4   2       29.65       39.58      9.70 o
 -11   4   2       67.73       54.11     14.78 o
 -10   4   2        0.20       -3.97      5.39 o
  -9   4   2       72.57       77.79      7.61 o
  -8   4   2     1374.57     1382.53     21.06 o
  -7   4   2     1979.85     1996.49     28.68 o
  -6   4   2       62.43       78.25      6.71 o
  -5   4   2      314.27      302.92      6.89 o
  -4   4   2        1.34        2.34      1.43 o
  -3   4   2     1567.85     1619.11     14.68 o
  -2   4   2      891.90      848.35     10.27 o
  -1   4   2      927.93      893.42      9.13 o
   0   4   2      633.84      600.66      5.46 o
   1   4   2     3167.76     3231.88     26.13 o
   2   4   2     1831.34     1875.61     16.89 o
   3   4   2      218.75      235.33      6.35 o
   4   4   2      663.85      702.43     13.01 o
   5   4   2       13.71       14.38      5.82 o
   6   4   2      133.31      146.06     11.23 o
   7   4   2     2462.59     2377.48     33.08 o
   8   4   2     2277.93     2323.92     34.35 o
   9   4   2      738.79      752.63     23.12 o
  10   4   2        0.19        3.65      6.02 o
  11   4   2        1.32       -2.14      6.93 o
 -11   5   2      860.27      851.95     28.37 o
 -10   5   2       16.93       15.89      6.31 o
  -9   5   2     1079.00     1082.95     33.24 o
  -8   5   2      365.44      367.03     10.60 o
  -7   5   2       38.29       36.73      3.94 o
  -6   5   2       41.60       39.44      3.63 o
  -5   5   2      288.28      287.86      7.26 o
  -4   5   2     3090.57     3203.73     25.99 o
  -3   5   2     1516.24     1564.38     15.83 o
  -2   5   2      693.92      731.53      9.56 o
  -1   5   2      348.91      351.42      4.68 o
   0   5   2       76.15       75.06      3.55 o
   1   5   2       77.04       84.96      3.30 o
   2   5   2        8.03       10.59      1.34 o
   3   5   2      205.87      269.28      6.70 o
   4   5   2     2241.40     2276.42     27.44 o
   5   5   2      253.00      241.18      8.58 o
   6   5   2      792.61      790.76     16.36 o
   7   5   2       86.79       91.24      7.35 o
   8   5   2      461.23      423.18     13.86 o
   9   5   2       49.61       60.86     11.82 o
  10   5   2      394.87      382.15     25.25 o
 -11   6   2        3.95        0.40      9.24 o
 -10   6   2      304.91      323.56     32.58 o
  -9   6   2       83.00       87.07     10.08 o
  -8   6   2       36.34       38.83      6.97 o
  -7   6   2       68.81       76.49      8.24 o
  -6   6   2     2471.81     2500.58     27.28 o
  -5   6   2       42.19       35.30      3.06 o
  -4   6   2        9.02       11.99      2.23 o
  -3   6   2       67.76       68.32      3.56 o
  -2   6   2      213.66      206.78      4.84 o
  -1   6   2      335.96      388.80      7.33 o
   0   6   2        5.24        6.80      1.92 o
   1   6   2        4.31        4.54      2.04 o
   2   6   2       63.64       66.46      3.36 o
   3   6   2       79.84       85.68      5.16 o
   4   6   2      180.42      205.66     10.52 o
   5   6   2       33.04       21.51      4.81 o
   6   6   2        4.98        6.25      4.52 o
   7   6   2        3.04       -7.41      7.35 o
   8   6   2       36.53       26.14      7.78 o
   9   6   2       22.81       52.19     14.58 o
  10   6   2       21.58       24.31     15.43 o
 -10   7   2      145.14      188.94     21.01 o
  -9   7   2      118.69      122.39     38.58 o
  -8   7   2       63.39       55.56      7.94 o
  -7   7   2       84.30      101.54      8.93 o
  -6   7   2       37.70       42.02      5.38 o
  -5   7   2     1880.57     1868.94     22.81 o
  -4   7   2      533.54      546.39     10.39 o
  -3   7   2     1677.67     1723.26     19.62 o
  -2   7   2      302.64      333.53     17.28 o
  -1   7   2       56.74       43.49      2.10 o
   0   7   2      140.29      133.73      5.09 o
   1   7   2     1093.01     1095.26     16.45 o
   2   7   2      399.96      443.67     13.68 o
   3   7   2      256.33      275.05     15.46 o
   4   7   2      448.93      405.79     14.60 o
   5   7   2       58.79       54.45      9.34 o
   6   7   2      585.87      589.49     44.16 o
   7   7   2       73.38       58.59     10.61 o
   8   7   2      550.55      577.93     28.94 o
   9   7   2       36.74       34.44     10.60 o
 -10   8   2        6.44       -3.23      8.64 o
  -9   8   2      246.34      263.29     20.91 o
  -8   8   2       24.78       14.76      8.42 o
  -7   8   2        7.19        3.11      5.79 o
  -6   8   2      404.93      379.43     39.23 o
  -5   8   2        2.37        3.39      9.00 o
  -4   8   2      112.95      112.58      8.36 o
  -3   8   2      693.19      711.43     20.36 o
  -2   8   2      817.71      788.49     20.28 o
  -1   8   2      120.03       99.05      7.68 o
   0   8   2       67.19       58.70      7.29 o
   1   8   2        1.73        6.30      9.00 o
   2   8   2     1479.81     1496.89     27.73 o
   3   8   2      281.39      312.62     19.73 o
   4   8   2      207.92      213.06     16.07 o
   5   8   2       57.63       58.48      7.93 o
   6   8   2        5.37       15.35      7.39 o
   7   8   2        2.96       -8.24      6.86 o
   8   8   2       57.97       30.48      9.99 o
   9   8   2      240.41      251.37     23.15 o
  -9   9   2       11.98       27.44     14.58 o
  -8   9   2        9.68       -8.15      5.57 o
  -7   9   2      112.94       99.03     18.43 o
  -6   9   2        1.33        4.72      9.43 o
  -5   9   2       32.80       26.86      8.03 o
  -4   9   2      724.61      676.93     23.86 o
  -3   9   2      440.97      450.40     15.50 o
  -2   9   2       94.12       97.62      7.95 o
  -1   9   2       27.35       21.84      4.84 o
   0   9   2       27.98       13.96      5.36 o
   1   9   2      143.19      141.66     15.86 o
   2   9   2      744.06      682.28     24.69 o
   3   9   2      725.39      743.06     28.94 o
   4   9   2     2138.88     2178.60     49.98 o
   5   9   2      448.11      438.56     33.44 o
   6   9   2       32.59       27.60      8.60 o
   7   9   2        1.64       -9.31      6.21 o
   8   9   2      119.01      120.77     22.94 o
  -8  10   2      966.67      939.29     48.01 o
  -7  10   2      879.10      854.84     43.30 o
  -6  10   2       16.11       19.29     11.58 o
  -5  10   2        0.04        8.57      9.86 o
  -4  10   2      253.43      274.90     18.85 o
  -3  10   2       51.37       37.51      8.23 o
  -2  10   2       89.78       65.56      6.83 o
  -1  10   2      558.16      592.48     35.37 o
   0  10   2     2384.94     2390.46     63.88 o
   1  10   2      181.44      174.58     15.21 o
   2  10   2      209.13      238.45     17.92 o
   3  10   2       14.53       13.32     20.15 o
   4  10   2        0.31        5.41      6.62 o
   5  10   2      409.15      415.34     22.13 o
   6  10   2      669.81      644.77     37.73 o
   7  10   2      826.03      858.70     45.01 o
  -7  11   2        0.89        3.43     12.43 o
  -6  11   2       43.17       36.44     14.15 o
  -5  11   2      332.46      339.53     30.01 o
  -4  11   2        8.00       10.89      8.57 o
  -3  11   2       13.31        2.29      5.15 o
  -2  11   2        4.14       14.15      8.79 o
  -1  11   2       67.73       66.69     12.79 o
   0  11   2       15.93        5.44      6.05 o
   1  11   2      461.63      427.22     20.93 o
   2  11   2      144.77      155.42     15.07 o
   3  11   2       16.66       17.67      8.03 o
   4  11   2       40.75       43.57     10.25 o
   5  11   2      506.50      478.88     24.78 o
   6  11   2        2.88        5.57     10.72 o
  -5  12   2       15.88       19.72     11.58 o
  -4  12   2       15.78        6.86      9.43 o
  -3  12   2      101.00      128.54     18.22 o
  -2  12   2       18.25        8.22      9.85 o
  -1  12   2      247.44      225.07     31.72 o
   0  12   2     2086.92     2042.78     61.30 o
   1  12   2       21.73       17.75      7.85 o
   2  12   2       29.90       17.15      7.85 o
   3  12   2        7.72        1.88      7.27 o
   4  12   2      274.61      260.67     21.63 o
  -3  13   2      459.60      497.91     32.74 o
  -2  13   2       10.27        4.02     10.19 o
  -1  13   2       15.25        8.29      7.83 o
   0  13   2        0.79       -2.00     12.22 o
   1  13   2        0.60        0.00     13.29 o
   2  13   2      201.08      157.79     23.79 o
 -12   1   3      196.73      216.38     18.01 o
 -11   1   3       87.54       86.46      9.13 o
 -10   1   3      400.18      385.43     11.59 o
  -9   1   3       11.99       14.95      4.08 o
  -8   1   3       88.98       76.45      5.65 o
  -7   1   3     1057.42     1053.85     15.85 o
  -6   1   3      205.69      211.29      9.41 o
  -5   1   3      623.22      569.25     10.34 o
  -4   1   3     1077.44     1034.98     13.10 o
  -3   1   3      993.98     1125.53     11.70 o
  -2   1   3     2865.26     3037.74     21.71 o
  -1   1   3     4829.93     4990.42     36.35 o
   0   1   3     4205.55     4290.42     23.34 o
   1   1   3     1046.54     1073.91     13.55 o
   2   1   3     3230.73     3176.01     22.62 o
   3   1   3     1215.36     1250.81     14.77 o
   4   1   3        1.31       -1.03      2.06 o
   5   1   3     1160.34     1166.19     17.22 o
   6   1   3      145.06      137.27      6.35 o
   7   1   3     1975.75     1973.57     22.20 o
   8   1   3      635.54      646.16     13.85 o
   9   1   3     1112.36     1145.33     38.66 o
  10   1   3     1133.41     1126.28     51.66 o
  11   1   3       13.80       22.34     15.43 o
 -12   2   3      113.65      113.42     12.92 o
 -11   2   3       75.03       71.60      8.61 o
 -10   2   3       11.86       11.93      4.27 o
  -9   2   3       81.74       84.96      9.77 o
  -8   2   3     1475.87     1414.26     20.87 o
  -7   2   3      622.96      620.23     15.49 o
  -6   2   3      202.60      211.37      9.73 o
  -5   2   3      469.32      473.28      8.95 o
  -4   2   3       11.39        4.22      1.76 o
  -3   2   3      458.01      453.02      6.04 o
  -2   2   3       12.71        7.43      1.36 o
  -1   2   3       12.94       18.08      1.65 o
   0   2   3     1376.72     1430.65     10.03 o
   1   2   3       17.94       19.99      1.56 o
   2   2   3     1048.11     1204.21     14.56 o
   3   2   3     1547.00     1665.08     17.43 o
   4   2   3       17.95       27.11      2.93 o
   5   2   3     1593.09     1545.58     21.03 o
   6   2   3     1381.31     1314.90     17.99 o
   7   2   3     2366.92     2296.57     32.11 o
   8   2   3        1.20       -0.10      4.55 o
   9   2   3        1.38       -7.51      5.01 o
  10   2   3      171.46      176.77     13.95 o
  11   2   3       47.20       56.89     13.72 o
 -12   3   3      352.32      372.23     21.34 o
 -11   3   3        6.38       -7.00      5.84 o
 -10   3   3      133.04      130.18     10.14 o
  -9   3   3        1.85        0.69      3.39 o
  -8   3   3      371.68      330.48     10.06 o
  -7   3   3     1333.51     1259.14     16.84 o
  -6   3   3       30.03       29.86      3.26 o
  -5   3   3      194.42      185.25      5.25 o
  -4   3   3       53.44       77.83      3.06 o
  -3   3   3     1353.50     1367.59     12.76 o
  -2   3   3     2480.83     2652.60     19.20 o
  -1   3   3     2644.90     2842.51     23.94 o
   0   3   3     2768.29     2819.97     17.73 o
   1   3   3       77.87       79.10      2.13 o
   2   3   3     1265.74     1301.40     15.50 o
   3   3   3      754.17      852.37     13.75 o
   4   3   3      272.20      260.10      5.81 o
   5   3   3      526.54      519.12     18.13 o
   6   3   3       15.77       15.14      4.25 o
   7   3   3     2134.38     2137.40     31.00 o
   8   3   3       15.48       19.88      5.01 o
   9   3   3        1.73       -7.58      6.84 o
  10   3   3       49.78       50.14      8.94 o
 -12   4   3      236.59      244.89     14.87 o
 -11   4   3      936.23      970.26     23.88 o
 -10   4   3      247.77      260.43     13.68 o
  -9   4   3      230.88      219.13      9.07 o
  -8   4   3      983.42      889.61     14.93 o
  -7   4   3     2002.46     1898.86     22.70 o
  -6   4   3      359.01      378.73      9.81 o
  -5   4   3     1015.36      941.66     16.42 o
  -4   4   3     3713.50     3691.94     28.94 o
  -3   4   3      639.88      757.01     13.44 o
  -2   4   3     1218.08     1475.27     14.51 o
  -1   4   3     2575.53     2568.63     21.51 o
   0   4   3     1804.64     1753.18     17.16 o
   1   4   3       22.33       21.27      2.21 o
   2   4   3      507.37      562.40      9.58 o
   3   4   3     6173.89     6157.97     58.19 o
   4   4   3     1091.43     1120.96     18.07 o
   5   4   3      151.23      141.94      7.70 o
   6   4   3      893.19      937.86     18.28 o
   7   4   3      826.35      807.95     17.90 o
   8   4   3      107.63       98.06      8.25 o
   9   4   3        8.63        1.52      5.77 o
  10   4   3      339.52      310.46     18.41 o
 -12   5   3      138.22      136.61     12.62 o
 -11   5   3      483.28      526.11     19.68 o
 -10   5   3     1226.27     1235.74     25.83 o
  -9   5   3      916.40      931.44     21.57 o
  -8   5   3      191.52      195.77      9.75 o
  -7   5   3        5.17       -2.52      2.49 o
  -6   5   3     1054.84     1020.82     15.55 o
  -5   5   3      262.88      274.52      6.30 o
  -4   5   3      802.31      804.99     15.59 o
  -3   5   3     9099.96     9292.10    100.67 o
  -2   5   3     4898.85     5086.42     36.51 o
  -1   5   3      298.54      251.00      4.70 o
   0   5   3      254.92      271.52      6.58 o
   1   5   3       56.09       87.50      4.15 o
   2   5   3      154.23      193.41      5.54 o
   3   5   3     1751.08     1746.96     17.65 o
   4   5   3     1389.66     1387.55     20.09 o
   5   5   3     1903.54     1851.06     25.95 o
   6   5   3      221.20      255.98     10.03 o
   7   5   3      354.36      328.12     11.89 o
   8   5   3       43.44       41.74      6.36 o
   9   5   3        0.80        4.05      7.26 o
  10   5   3       67.45       56.01     12.45 o
 -11   6   3       97.19      123.84     16.64 o
 -10   6   3       65.88       62.63     10.03 o
  -9   6   3       62.92       63.00      7.49 o
  -8   6   3      178.57      179.41     10.52 o
  -7   6   3      815.08      822.88     13.60 o
  -6   6   3     5203.96     5224.05     48.13 o
  -5   6   3      568.04      584.24     10.16 o
  -4   6   3      159.67      154.29      5.32 o
  -3   6   3      512.60      542.69      8.25 o
  -2   6   3      715.17      715.41      8.59 o
  -1   6   3      256.18      261.55      5.63 o
   0   6   3        5.17       13.83      2.65 o
   1   6   3     4346.86     4491.00     50.06 o
   2   6   3      504.57      431.12     11.94 o
   3   6   3      566.73      594.14     16.67 o
   4   6   3       70.89       83.09     15.43 o
   5   6   3      904.11      872.88     19.15 o
   6   6   3        3.80       16.70      5.23 o
   7   6   3       12.61       28.75      6.37 o
   8   6   3      954.01     1015.19     52.30 o
   9   6   3      647.11      770.58     30.82 o
 -11   7   3      112.47      109.08     16.72 o
 -10   7   3        0.24        1.54      8.30 o
  -9   7   3       94.59       82.47     12.94 o
  -8   7   3       20.76       17.62      6.01 o
  -7   7   3       74.90       85.02      9.57 o
  -6   7   3       11.35        7.83      3.84 o
  -5   7   3        0.44       -2.05      2.51 o
  -4   7   3      670.72      641.60     11.53 o
  -3   7   3      120.58      131.05      4.47 o
  -2   7   3       47.03       50.37      4.52 o
  -1   7   3        2.41       12.50      2.71 o
   0   7   3      231.53      237.75      7.23 o
   1   7   3     1289.13     1334.26     28.15 o
   2   7   3      561.98      535.75     42.01 o
   3   7   3      582.20      580.18     17.14 o
   4   7   3        0.44        6.03      5.09 o
   5   7   3        1.19       -6.39      4.99 o
   6   7   3       52.26       40.36      8.85 o
   7   7   3       72.74       76.44     11.95 o
   8   7   3       76.12       67.80     12.43 o
   9   7   3     1073.66     1127.29     37.80 o
 -10   8   3      103.69      139.05     16.81 o
  -9   8   3        0.55       14.68      9.08 o
  -8   8   3      172.75      166.53     21.22 o
  -7   8   3      528.15      507.25     27.44 o
  -6   8   3      540.48      595.47     33.01 o
  -5   8   3        0.00        0.63      3.79 o
  -4   8   3     2267.77     2237.46     53.44 o
  -3   8   3      427.05      439.71     13.86 o
  -2   8   3       91.06      109.60      8.38 o
  -1   8   3       38.98       35.12      5.16 o
   0   8   3      145.64      173.63     16.72 o
   1   8   3     1586.76     1578.65     49.73 o
   2   8   3      493.89      477.42     17.11 o
   3   8   3     1371.12     1392.61     35.64 o
   4   8   3      145.74      152.19     11.46 o
   5   8   3      392.57      370.06     18.49 o
   6   8   3      196.94      200.92     16.67 o
   7   8   3      160.92      146.89     18.43 o
   8   8   3      624.61      696.07     29.50 o
  -9   9   3      124.00       82.31     20.15 o
  -8   9   3      606.92      627.19     38.15 o
  -7   9   3      467.44      511.87     33.01 o
  -6   9   3      259.88      227.21     24.44 o
  -5   9   3      236.09      219.93     22.72 o
  -4   9   3      130.57      112.10      8.92 o
  -3   9   3       31.61       35.27      5.25 o
  -2   9   3      101.58      104.12     14.54 o
  -1   9   3      868.43      825.60     22.92 o
   0   9   3     1536.29      783.67     44.59 o
   1   9   3       26.95       28.00     12.86 o
   2   9   3       77.80       87.45     13.08 o
   3   9   3       30.56       30.45     13.29 o
   4   9   3      126.68      150.48     23.58 o
   5   9   3        9.32       14.15     10.07 o
   6   9   3      112.39      108.39     13.47 o
   7   9   3      423.99      519.57     24.70 o
   8   9   3      201.59      231.97     20.28 o
  -8  10   3      114.51      135.47     23.58 o
  -7  10   3      712.58      677.78     39.01 o
  -6  10   3      926.61      950.87     44.16 o
  -5  10   3      581.86      668.78     34.73 o
  -4  10   3       11.84        7.05      6.49 o
  -3  10   3       82.42       88.61      7.62 o
  -2  10   3        5.71        9.22      4.54 o
  -1  10   3       79.62       82.39     12.43 o
   0  10   3       18.38        7.72      7.07 o
   1  10   3     2854.77     2866.57     83.17 o
   2  10   3     1026.31      998.31     48.87 o
   3  10   3      877.90      898.09     65.59 o
   4  10   3      197.20      174.62     27.87 o
   5  10   3        2.37       -1.52      6.64 o
   6  10   3       26.79        7.29     10.29 o
   7  10   3       13.68        6.00     12.00 o
  -7  11   3        2.77       25.29     14.15 o
  -6  11   3       73.66      108.89     19.29 o
  -5  11   3      115.56      106.75     18.01 o
  -4  11   3       49.63       79.03     12.06 o
  -3  11   3     1217.60     1168.08     29.85 o
  -2  11   3     2045.45     2058.64     60.93 o
  -1  11   3     1107.08     1110.73     33.86 o
   0  11   3      129.64      138.04     17.58 o
   1  11   3      263.40      302.99     19.15 o
   2  11   3       65.53       69.73     22.51 o
   3  11   3       93.34       98.60     13.32 o
   4  11   3       78.49       72.97     12.21 o
   5  11   3     1274.87     1326.91     41.78 o
  -5  12   3      135.24      101.91     14.83 o
  -4  12   3      192.98      189.49     32.58 o
  -3  12   3       67.27       59.46     13.98 o
  -2  12   3      103.50      104.87     31.51 o
  -1  12   3      114.92      112.16     19.93 o
   0  12   3       92.33       92.57     25.94 o
   1  12   3      694.45      732.37     29.34 o
   2  12   3      306.70      302.92     22.54 o
   3  12   3      102.50      159.90     25.08 o
   4  12   3      523.38      544.93     26.78 o
  -3  13   3        3.86        4.29     13.29 o
  -2  13   3       53.07       45.44     13.64 o
  -1  13   3       72.01       69.17     15.15 o
   0  13   3      582.16      597.61     48.01 o
   1  13   3      419.35      407.79     24.26 o
 -13   0   4        7.77        6.16     10.12 o
 -12   0   4        0.81        9.48      9.08 o
 -11   0   4      203.45      209.30     11.71 o
 -10   0   4      186.78      189.28     15.20 o
  -9   0   4      977.90      922.77     19.16 o
  -8   0   4     2770.85     2618.11     35.61 o
  -7   0   4    10096.58     9476.72    130.31 o
  -6   0   4     2223.96     2145.97     46.05 o
  -5   0   4      201.55      203.13     10.12 o
  -4   0   4      384.19      363.44      7.44 o
  -3   0   4     3079.17     3096.40     37.50 o
  -2   0   4      417.60      488.38     10.50 o
  -1   0   4    11223.50    11441.61     85.61 o
   0   0   4    20397.26    19856.65    144.59 o
   1   0   4     4898.64     4644.40     38.22 o
   2   0   4     1378.28     1591.62     21.63 o
   3   0   4      200.73      198.52      8.98 o
   4   0   4       14.45       14.03      4.32 o
   5   0   4        8.14        4.46      3.55 o
   6   0   4    15580.57    15233.03    155.51 o
   7   0   4      569.85      561.07     16.85 o
   8   0   4     1612.70     1582.35     60.02 o
   9   0   4      569.27      594.61     38.58 o
  10   0   4        0.03        1.71     11.15 o
 -13   1   4       78.32       82.91      9.17 o
 -12   1   4      403.58      414.20     20.81 o
 -11   1   4      385.03      412.73     17.92 o
 -10   1   4      246.02      239.66     10.04 o
  -9   1   4       72.87       73.67      5.90 o
  -8   1   4      151.84      145.48      6.93 o
  -7   1   4      136.71      117.39      5.41 o
  -6   1   4      336.37      304.17      7.00 o
  -5   1   4     1324.22     1326.55     14.80 o
  -4   1   4     3444.69     3434.04     26.69 o
  -3   1   4    10001.28     9915.36     65.93 o
  -2   1   4      124.65      141.50      2.73 o
  -1   1   4      722.16      734.59      6.52 o
   0   1   4      355.73      366.34      4.35 o
   1   1   4       10.51        8.57      1.20 o
   2   1   4     5293.17     5553.58     45.82 o
   3   1   4     4421.38     4273.01     37.67 o
   4   1   4     2500.88     2335.91     24.44 o
   5   1   4      559.13      565.10     11.98 o
   6   1   4      619.62      620.21     10.93 o
   7   1   4      469.97      461.48     11.38 o
   8   1   4      105.72       98.53      9.63 o
   9   1   4      320.57      298.53     22.27 o
  10   1   4      609.00      651.22     58.09 o
 -12   2   4        1.59        6.67      4.92 o
 -11   2   4      422.58      443.34     14.61 o
 -10   2   4     1027.44     1009.10     17.28 o
  -9   2   4     1025.97      977.93     18.86 o
  -8   2   4      219.35      203.82      8.02 o
  -7   2   4      175.34      175.29      6.44 o
  -6   2   4        2.59        1.52      2.11 o
  -5   2   4      199.83      203.11      5.48 o
  -4   2   4      558.23      543.44      8.54 o
  -3   2   4     7541.65     7674.72     51.93 o
  -2   2   4        0.60       -2.39      1.59 o
  -1   2   4      125.79      138.81      3.69 o
   0   2   4      347.36      334.62      4.19 o
   1   2   4      862.07      965.93      7.98 o
   2   2   4      370.20      460.52      7.31 o
   3   2   4      588.42      592.04      9.35 o
   4   2   4      510.61      502.97      9.10 o
   5   2   4      949.01      922.34     13.92 o
   6   2   4       39.73       36.87      5.15 o
   7   2   4        0.47       -0.33      3.60 o
   8   2   4       12.51       13.70      5.86 o
   9   2   4      144.35      157.53     19.25 o
  10   2   4      349.51      380.16     26.82 o
 -12   3   4       46.84       28.96      7.18 o
 -11   3   4      728.31      781.31     18.57 o
 -10   3   4      511.06      489.61     13.99 o
  -9   3   4      233.31      239.22      9.01 o
  -8   3   4     1105.61     1069.98     17.99 o
  -7   3   4     3239.14     3134.52     33.43 o
  -6   3   4     1807.34     1761.61     22.93 o
  -5   3   4      208.71      233.07      4.96 o
  -4   3   4     4715.41     4945.84     31.76 o
  -3   3   4        9.18        4.82      1.69 o
  -2   3   4      141.87      176.41      4.94 o
  -1   3   4       39.18       40.54      2.51 o
   0   3   4      976.04      919.32      8.39 o
   1   3   4      894.89      867.64      8.61 o
   2   3   4       45.83       33.31      3.68 o
   3   3   4       19.89       23.31      3.42 o
   4   3   4       97.91       94.93      6.22 o
   5   3   4      447.90      439.66     11.74 o
   6   3   4       74.39       74.93      8.14 o
   7   3   4       12.17        6.47      4.11 o
   8   3   4      676.72      685.07     21.08 o
   9   3   4       55.33       44.63      8.25 o
  10   3   4      196.92      190.86     14.61 o
 -12   4   4      130.59      164.62     21.84 o
 -11   4   4      174.26      181.46     12.41 o
 -10   4   4      511.83      491.92     14.22 o
  -9   4   4       54.63       55.01      5.30 o
  -8   4   4      206.67      219.19      8.29 o
  -7   4   4      148.65      141.63      6.55 o
  -6   4   4       26.32       26.98      2.58 o
  -5   4   4        2.53        6.43      2.13 o
  -4   4   4     6427.34     6404.76     49.69 o
  -3   4   4      419.60      428.73      6.99 o
  -2   4   4      594.78      634.99      8.88 o
  -1   4   4     1340.28     1429.86     15.53 o
   0   4   4      364.08      349.39      4.72 o
   1   4   4     1386.04     1553.28     17.82 o
   2   4   4     1381.36     1449.21     15.35 o
   3   4   4      277.78      238.60      7.57 o
   4   4   4        1.83        7.04      3.26 o
   5   4   4       23.21        6.85      3.68 o
   6   4   4      839.23      786.58     16.93 o
   7   4   4      188.86      189.08     10.32 o
   8   4   4       30.57       24.69      6.87 o
   9   4   4       11.51        9.68      6.56 o
  10   4   4       16.23        8.50      7.38 o
 -12   5   4        5.67       -4.51      5.44 o
 -11   5   4     1081.21     1119.03     28.53 o
 -10   5   4      244.71      255.73     13.63 o
  -9   5   4      464.19      474.58     18.63 o
  -8   5   4       21.69       19.52      3.65 o
  -7   5   4      862.87      878.63     14.86 o
  -6   5   4        1.90        2.79      2.58 o
  -5   5   4       10.53        4.65      2.20 o
  -4   5   4     6712.63     6951.06     49.82 o
  -3   5   4     4008.21     3836.20     30.21 o
  -2   5   4      217.11      249.55      5.58 o
  -1   5   4     2602.63     2536.65     22.20 o
   0   5   4      154.92      151.03      4.84 o
   1   5   4     1906.90     1965.04     24.54 o
   2   5   4      639.88      601.61     12.38 o
   3   5   4     2292.21     2275.02     26.64 o
   4   5   4     1497.87     1436.36     26.17 o
   5   5   4        5.10        9.22      3.76 o
   6   5   4       80.34       94.35      7.23 o
   7   5   4       12.74       12.83      4.69 o
   8   5   4       38.70       38.23      9.57 o
   9   5   4       62.13       55.36     11.33 o
 -11   6   4       11.62       12.51      9.48 o
 -10   6   4       53.17       48.50      7.36 o
  -9   6   4      185.44      211.18     11.88 o
  -8   6   4     1086.95     1123.91     17.34 o
  -7   6   4      489.30      484.17     11.64 o
  -6   6   4      855.17      884.63     14.95 o
  -5   6   4      260.94      264.19      6.52 o
  -4   6   4       87.32       84.95      4.13 o
  -3   6   4      107.84      148.20      5.48 o
  -2   6   4       77.40       70.35      3.90 o
  -1   6   4     1437.15     1385.20     16.46 o
   0   6   4     4276.29     4224.29     34.13 o
   1   6   4     2151.83     2109.12     42.03 o
   2   6   4      164.14      151.63     11.22 o
   3   6   4      138.82      144.83     16.56 o
   4   6   4       47.51       58.03      8.64 o
   5   6   4      521.95      491.42     20.12 o
   6   6   4      814.10      813.60     27.64 o
   7   6   4      788.83      793.05     30.22 o
   8   6   4      237.73      258.43     31.51 o
   9   6   4      301.29      289.13     22.09 o
 -11   7   4      121.36      144.26     45.87 o
 -10   7   4       71.63       83.84     20.15 o
  -9   7   4      512.78      569.55     25.92 o
  -8   7   4       97.99      130.93     16.29 o
  -7   7   4      143.20      158.97     11.24 o
  -6   7   4      723.68      756.19     15.96 o
  -5   7   4      563.38      570.87      9.51 o
  -4   7   4      274.85      297.58      6.59 o
  -3   7   4      103.95      114.16      8.03 o
  -2   7   4      715.75      708.11     15.75 o
  -1   7   4      913.16      864.18     11.88 o
   0   7   4       45.23       47.58      5.85 o
   1   7   4      756.14      713.77     20.59 o
   2   7   4     1738.00     1632.93     31.02 o
   3   7   4      238.15      246.68     13.50 o
   4   7   4       48.40       38.00     11.58 o
   5   7   4      469.24      492.11     21.16 o
   6   7   4     1785.08     1702.00     42.27 o
   7   7   4      388.18      370.84     21.42 o
   8   7   4      635.96      678.65     28.55 o
 -10   8   4      262.80      280.62     34.73 o
  -9   8   4      525.96      497.41     26.37 o
  -8   8   4        9.80       16.38      8.41 o
  -7   8   4        6.85        4.08      5.90 o
  -6   8   4      207.18      235.36     10.41 o
  -5   8   4      567.74      563.82     19.34 o
  -4   8   4       32.18       33.54      5.16 o
  -3   8   4      430.27      436.75     19.78 o
  -2   8   4      747.36      715.88     17.89 o
  -1   8   4       48.68       44.31      9.16 o
   0   8   4        0.20        3.11      3.74 o
   1   8   4       90.82      100.48      9.69 o
   2   8   4       48.55       44.04      6.68 o
   3   8   4      864.17      837.59     22.16 o
   4   8   4      233.14      222.79     13.95 o
   5   8   4     1109.26     1045.94     31.68 o
   6   8   4       22.50       27.94      8.23 o
   7   8   4        0.02       14.81      8.73 o
   8   8   4        0.01        1.68      7.81 o
  -9   9   4      291.80      291.52     33.01 o
  -8   9   4      394.73      411.99     32.15 o
  -7   9   4      348.22      347.68     32.15 o
  -6   9   4        0.38      -13.50      9.00 o
  -5   9   4      208.53      241.73     14.21 o
  -4   9   4        6.89        4.53      4.34 o
  -3   9   4        0.50       -5.31      3.54 o
  -2   9   4     1098.94     1052.42     25.17 o
  -1   9   4      718.86      758.97     36.23 o
   0   9   4      117.01       99.84     19.29 o
   1   9   4       32.45       19.30     18.65 o
   2   9   4       21.35       23.96      7.62 o
   3   9   4     1445.83     1300.69     60.02 o
   4   9   4       54.58       56.09      8.39 o
   5   9   4       53.95       53.19      9.99 o
   6   9   4      327.30      292.42     20.61 o
   7   9   4       97.74      108.55     14.70 o
  -8  10   4        0.08       -6.43     11.15 o
  -7  10   4        7.31        3.00     12.00 o
  -6  10   4        6.63       40.30     12.86 o
  -5  10   4     1741.34     1781.02     46.85 o
  -4  10   4      340.85      348.47     14.86 o
  -3  10   4      129.60      124.17     17.20 o
  -2  10   4      683.73      635.29     24.42 o
  -1  10   4        0.90       -5.72      6.43 o
   0  10   4       75.97       99.10     12.13 o
   1  10   4       80.60      104.26     15.43 o
   2  10   4      891.94      801.35     48.01 o
   3  10   4     1746.21     1654.46     53.59 o
   5  10   4      522.31      466.00     31.72 o
   6  10   4       23.83       20.15     13.29 o
  -7  11   4        6.44       -0.86     12.00 o
  -6  11   4       85.94       90.78     14.62 o
  -5  11   4      104.50      106.55     14.59 o
  -4  11   4        1.75       -4.18      7.07 o
  -3  11   4       64.10       77.83     15.22 o
  -2  11   4       30.19       21.50      7.66 o
  -1  11   4       99.86      100.92     12.79 o
   0  11   4       64.42       72.30     11.26 o
   1  11   4       27.34       17.76      8.32 o
   2  11   4        0.48       -5.41      5.86 o
   3  11   4        2.11        3.58      6.73 o
   4  11   4        0.50        7.13      8.09 o
   5  11   4        1.90       -1.29      7.72 o
  -5  12   4      422.83      400.84     46.30 o
  -4  12   4       50.73       54.45     21.01 o
  -3  12   4      475.87      468.57     48.01 o
  -2  12   4      217.13      215.74     22.98 o
  -1  12   4       38.95       32.45      9.09 o
   0  12   4      325.75      314.24     27.87 o
   1  12   4       66.11       82.52     14.79 o
   2  12   4      859.74      852.98     33.02 o
   3  12   4      629.37      609.96     28.68 o
  -2  13   4      505.86      529.45     33.88 o
  -1  13   4       11.59       13.72     17.15 o
   0  13   4      224.02       -3.86      9.43 o
 -13   1   5       10.15        6.14      5.02 o
 -12   1   5      145.10      146.21      9.36 o
 -11   1   5        0.03        1.43      3.06 o
 -10   1   5     1115.49     1038.08     17.35 o
  -9   1   5     3659.98     3489.97     35.12 o
  -8   1   5       19.92       22.57      3.21 o
  -7   1   5       27.46       27.67      4.46 o
  -6   1   5      257.91      292.54      5.96 o
  -5   1   5        0.16        1.88      2.11 o
  -4   1   5      777.64      907.34      9.92 o
  -3   1   5      686.31      641.57      8.69 o
  -2   1   5     6034.80     6053.34     37.16 o
  -1   1   5      401.49      413.18      4.85 o
   0   1   5     6927.77     7066.20     38.63 o
   1   1   5      543.23      618.37      7.41 o
   2   1   5     1213.48     1289.23     15.15 o
   3   1   5       16.64       30.71      2.80 o
   4   1   5     1080.09     1078.80     15.04 o
   5   1   5     5681.15     5630.64     46.39 o
   6   1   5      314.26      310.74     10.20 o
   7   1   5       69.70       75.03      9.82 o
   8   1   5      253.00      233.50     19.77 o
   9   1   5      213.32      217.87     19.81 o
  10   1   5      189.16      217.36     21.86 o
 -13   2   5      720.41      737.64     30.76 o
 -12   2   5       58.94       43.24      6.97 o
 -11   2   5       24.95       40.09      6.16 o
 -10   2   5        9.01        5.00      3.50 o
  -9   2   5      296.94      293.03      9.51 o
  -8   2   5        4.49        7.17      2.71 o
  -7   2   5      350.11      336.30      7.69 o
  -6   2   5     2159.03     2057.22     20.51 o
  -5   2   5     2181.47     2145.56     20.12 o
  -4   2   5      657.03      746.92     11.43 o
  -3   2   5       10.55       10.72      1.50 o
  -2   2   5      229.27      257.12      4.74 o
  -1   2   5      395.35      426.54      5.21 o
   0   2   5      743.18      728.98      8.00 o
   1   2   5     6898.95     7208.78     47.90 o
   2   2   5     1906.39     1785.01     18.82 o
   3   2   5       45.29       47.53      4.08 o
   4   2   5       29.44       32.20      4.00 o
   5   2   5       31.31       30.19      4.86 o
   6   2   5     1289.03     1294.95     41.41 o
   7   2   5      421.71      422.56     12.52 o
   8   2   5     1068.41     1098.68     28.42 o
   9   2   5      214.61      227.86     20.46 o
  10   2   5      104.76      111.35     16.42 o
 -12   3   5      562.33      518.09     16.40 o
 -11   3   5      232.59      221.10     11.77 o
 -10   3   5       62.13       59.34      6.67 o
  -9   3   5      366.29      360.14     10.11 o
  -8   3   5     3508.62     3452.03     34.63 o
  -7   3   5      492.37      488.72     10.95 o
  -6   3   5      197.72      206.67      6.15 o
  -5   3   5        1.05        1.98      1.82 o
  -4   3   5     2358.28     2634.60     20.89 o
  -3   3   5      507.85      520.58      8.54 o
  -2   3   5      171.61      160.47      5.08 o
  -1   3   5      514.76      477.76      5.42 o
   0   3   5     1691.06     1595.96     13.16 o
   1   3   5      114.80      131.39      2.89 o
   2   3   5     1111.80     1130.05     13.93 o
   3   3   5     1201.85     1200.37     18.20 o
   4   3   5        6.78        2.97      3.26 o
   5   3   5       96.24      100.41      7.10 o
   6   3   5       23.53       19.64      4.55 o
   7   3   5      465.49      493.71     14.34 o
   8   3   5      307.67      344.07     16.21 o
   9   3   5      168.97      185.66     14.08 o
 -12   4   5        0.17       -0.99      5.57 o
 -11   4   5       73.01       76.74      8.96 o
 -10   4   5      109.33      111.08      8.38 o
  -9   4   5       71.79       65.94      5.49 o
  -8   4   5      378.74      381.44      9.99 o
  -7   4   5       14.89       10.28      2.78 o
  -6   4   5      403.82      391.30      8.66 o
  -5   4   5      681.72      703.38     11.23 o
  -4   4   5     1159.76     1133.41     14.60 o
  -3   4   5        0.12       -0.82      1.50 o
  -2   4   5      338.63      359.26      7.45 o
  -1   4   5       22.96       20.44      1.39 o
   0   4   5      394.03      380.79      7.04 o
   1   4   5     1790.22     1752.40     25.49 o
   2   4   5      279.26      272.29      6.93 o
   3   4   5      843.74      849.42     14.70 o
   4   4   5     1261.31     1290.30     20.39 o
   5   4   5        2.43        3.38      3.60 o
   6   4   5      542.74      564.17     14.70 o
   7   4   5      123.70      130.49      8.98 o
   8   4   5     1130.76     1138.21     28.43 o
   9   4   5       92.14       88.75     24.76 o
 -12   5   5       96.39      120.09     13.07 o
 -11   5   5       24.82       11.66      7.61 o
 -10   5   5        7.86        7.74      4.56 o
  -9   5   5      190.09      197.61     11.10 o
  -8   5   5      332.72      348.32      9.65 o
  -7   5   5      541.31      581.37     20.29 o
  -6   5   5      292.34      277.71      7.65 o
  -5   5   5      970.40      976.22     13.02 o
  -4   5   5      100.30      102.05      4.60 o
  -3   5   5       54.43       54.58      3.69 o
  -2   5   5       81.42      107.25      4.54 o
  -1   5   5        1.76        1.55      0.99 o
   0   5   5       80.02       78.46      4.23 o
   1   5   5      460.39      471.75     11.11 o
   2   5   5      204.99      198.98     17.77 o
   3   5   5      665.40      589.90     16.17 o
   4   5   5     1158.87     1112.65     30.25 o
   5   5   5      119.04      115.65      9.25 o
   6   5   5       80.92       85.11      8.84 o
   7   5   5      119.41      104.97     12.63 o
   8   5   5       31.12       23.91      8.94 o
   9   5   5      333.68      358.93     22.94 o
 -11   6   5      259.71      287.11     18.72 o
 -10   6   5        3.38       -0.86      4.93 o
  -9   6   5      266.95      269.70     17.57 o
  -8   6   5      114.45      120.38      9.08 o
  -7   6   5        0.10        1.99      2.62 o
  -6   6   5     2721.79     2676.95     27.59 o
  -5   6   5       40.86       56.24      4.00 o
  -4   6   5      231.89      220.60      6.10 o
  -3   6   5       16.35        6.71      2.25 o
  -2   6   5     1036.92     1009.99     12.71 o
  -1   6   5      589.67      589.82      7.39 o
   0   6   5      199.67      231.54      7.15 o
   1   6   5     1007.00      943.29     21.25 o
   2   6   5        4.95       10.45      5.25 o
   3   6   5        1.28        8.42      5.05 o
   4   6   5       53.16       57.16      9.03 o
   5   6   5       93.02       86.24     10.99 o
   6   6   5     1445.70     1443.96     38.45 o
   7   6   5      112.71      100.77     12.72 o
   8   6   5      267.14      268.94     20.68 o
 -11   7   5       74.67       66.77     10.65 o
 -10   7   5      603.29      637.81     23.47 o
  -9   7   5     1008.87      973.77     26.61 o
  -8   7   5      352.21      362.83     12.84 o
  -7   7   5       41.37       46.20      4.86 o
  -6   7   5       25.92       28.80      3.93 o
  -5   7   5     1479.79     1500.88     17.45 o
  -4   7   5      935.58      964.04     13.75 o
  -3   7   5     1967.28     1864.35     22.39 o
  -2   7   5     2217.94     2250.93     29.63 o
  -1   7   5      265.88      242.83      7.01 o
   0   7   5     1334.84     1372.45     26.60 o
   1   7   5      152.30      156.94     29.15 o
   2   7   5      752.93      754.70     23.19 o
   3   7   5     1181.99     1138.37     26.17 o
   4   7   5      675.64      697.73     34.94 o
   5   7   5     1109.60     1084.08     32.09 o
   6   7   5      349.57      350.63     24.86 o
   7   7   5        2.28        0.62      7.50 o
   8   7   5       60.32       55.92     14.36 o
 -10   8   5        5.37       13.37      7.13 o
  -9   8   5      359.10      364.91     17.74 o
  -8   8   5     1105.75     1160.85     33.93 o
  -7   8   5      370.03      368.36     28.72 o
  -6   8   5      202.39      225.54     18.89 o
  -5   8   5     1736.88     1793.59     33.51 o
  -4   8   5     2948.23     3041.02     41.58 o
  -3   8   5      484.33      507.76     34.40 o
  -2   8   5      204.13      212.17     10.50 o
  -1   8   5     2030.76     1971.82     25.89 o
   0   8   5      634.34      575.24     17.11 o
   1   8   5      874.98      855.90     21.73 o
   2   8   5      784.33      764.55     20.91 o
   3   8   5     1397.14     1454.59     31.10 o
   4   8   5      326.08      343.38     41.16 o
   5   8   5        0.06       -1.29      9.86 o
   6   8   5      676.55      695.28     67.95 o
   7   8   5      345.07      415.33     23.15 o
  -9   9   5       44.55       14.58     15.86 o
  -8   9   5     1068.10     1163.93     52.73 o
  -7   9   5      326.37      333.10     31.30 o
  -6   9   5       50.24       47.94     11.22 o
  -5   9   5       78.02       84.43      9.01 o
  -4   9   5       22.18       22.54      6.11 o
  -3   9   5      303.38      263.69     23.55 o
  -2   9   5       80.99       65.88      9.83 o
  -1   9   5     1445.16     1440.88     47.59 o
   0   9   5     1402.34     1367.66     37.35 o
   1   9   5      114.63      108.13     12.35 o
   2   9   5       59.20       54.22     15.43 o
   3   9   5       16.85       29.62      9.41 o
   4   9   5        0.69       -2.68      5.97 o
   5   9   5      161.23      190.30     21.01 o
   6   9   5      517.21      537.06     24.94 o
  -8  10   5       43.47       24.44     15.00 o
  -7  10   5        7.43        2.43     11.15 o
  -6  10   5      439.99      440.80     41.58 o
  -5  10   5       11.23        9.33      8.45 o
  -4  10   5       36.64       39.45     10.00 o
  -3  10   5      125.86      120.81     13.15 o
  -2  10   5      228.32      228.85     17.84 o
  -1  10   5      312.13      266.06     17.40 o
   0  10   5       30.12       42.25      8.88 o
   1  10   5       20.85        6.86      8.36 o
   2  10   5      510.63      496.55     26.37 o
   3  10   5       38.84       45.87     17.58 o
   4  10   5      159.00      168.91     22.29 o
   5  10   5      183.37      163.77     23.15 o
  -7  11   5        8.72        1.87      9.38 o
  -6  11   5      262.03      271.59     22.95 o
  -5  11   5      133.16      143.81     16.18 o
  -4  11   5       72.94       42.44     18.43 o
  -3  11   5        0.10        3.86      5.90 o
  -2  11   5      704.50      707.79     33.87 o
  -1  11   5      335.59      343.39     20.83 o
   0  11   5       68.60       79.20     12.03 o
   1  11   5       37.99       16.55      9.22 o
   2  11   5      190.64      226.22     19.73 o
   3  11   5       42.32       29.46     10.29 o
   4  11   5      100.52       78.45     23.15 o
  -5  12   5      196.57      215.21     35.15 o
  -4  12   5        6.76       30.01     16.72 o
  -3  12   5       23.81       15.86     16.29 o
  -2  12   5      197.71      219.69     19.19 o
  -1  12   5      236.03      190.04     17.98 o
   0  12   5       25.06       24.12      8.85 o
   1  12   5      117.84      109.76     14.83 o
   2  12   5       74.93       69.25     12.75 o
 -13   0   6     1099.50     1149.96     33.99 o
 -12   0   6     2370.53     2269.80     45.39 o
 -11   0   6      457.33      455.73     18.45 o
 -10   0   6       98.31       98.18     10.02 o
  -9   0   6     1121.56     1063.67     25.83 o
  -8   0   6      808.19      707.64     26.24 o
  -7   0   6        5.44        9.96      4.92 o
  -6   0   6     1844.95     1799.17     30.14 o
  -5   0   6    11395.66    11364.35    120.64 o
  -4   0   6      190.07      162.87      4.16 o
  -3   0   6      369.22      368.95     10.89 o
  -2   0   6      167.44      146.63      6.16 o
  -1   0   6      696.41      621.56      7.79 o
   0   0   6     2072.90     2496.64     26.11 o
   1   0   6      638.70      619.91     12.56 o
   2   0   6     1974.54     1869.97     26.36 o
   3   0   6     2633.09     2524.40     34.07 o
   4   0   6      179.41      167.32     10.38 o
   5   0   6       63.92       73.74      8.89 o
   6   0   6      122.87      123.24     11.64 o
   7   0   6      557.83      552.60     34.73 o
   8   0   6        1.01       -6.00      9.86 o
   9   0   6      975.14      914.43     50.59 o
 -13   1   6        4.04        8.11      5.20 o
 -12   1   6       68.11       66.54      6.85 o
 -11   1   6       99.76      108.25      6.72 o
 -10   1   6      369.22      339.92     10.47 o
  -9   1   6     1781.01     1688.81     20.50 o
  -8   1   6     1110.15     1032.68     20.17 o
  -7   1   6      351.30      361.06      7.79 o
  -6   1   6      230.42      203.50      5.52 o
  -5   1   6     3413.52     3398.84     26.44 o
  -4   1   6      211.60      201.57      5.81 o
  -3   1   6       86.73       93.64      4.35 o
  -2   1   6      616.94      606.20      5.84 o
  -1   1   6        0.29        2.00      1.25 o
   0   1   6     3133.38     3234.98     22.18 o
   1   1   6      704.29      686.09      9.27 o
   2   1   6      415.57      407.56      8.26 o
   3   1   6      302.37      276.80      6.57 o
   4   1   6      244.97      232.53      7.00 o
   5   1   6      416.22      411.93     14.87 o
   6   1   6      408.74      414.54     10.97 o
   7   1   6      141.46      137.88     15.20 o
   8   1   6        2.41        3.32      8.36 o
   9   1   6       38.18       55.64     12.58 o
 -13   2   6      111.92      101.06     18.66 o
 -12   2   6       39.07       42.08      6.01 o
 -11   2   6      753.68      729.09     16.48 o
 -10   2   6      293.58      270.29      9.28 o
  -9   2   6     1319.24     1237.51     18.67 o
  -8   2   6      164.30      166.75      6.70 o
  -7   2   6      155.01      151.87      6.28 o
  -6   2   6      153.70      162.57      5.42 o
  -5   2   6     1582.78     1516.99     17.53 o
  -4   2   6      377.60      384.48      7.05 o
  -3   2   6     7155.22     7193.36     45.84 o
  -2   2   6     5394.38     5213.25     35.92 o
  -1   2   6      171.90      166.10      4.56 o
   0   2   6      348.11      360.67      6.34 o
   1   2   6     1738.12     1786.03     19.24 o
   2   2   6     1011.04      985.05     13.20 o
   3   2   6      729.07      681.69     11.27 o
   4   2   6     4418.13     4319.20     47.45 o
   5   2   6      785.89      792.43     14.64 o
   6   2   6      348.76      334.96     10.24 o
   7   2   6      147.35      173.14     12.18 o
   8   2   6      647.59      655.33     28.33 o
   9   2   6     1157.35     1257.36     42.12 o
 -12   3   6      166.39      166.52      9.92 o
 -11   3   6       59.85       60.88      6.49 o
 -10   3   6      944.06      917.70     17.80 o
  -9   3   6      288.46      292.72      8.80 o
  -8   3   6     1145.30     1141.52     16.09 o
  -7   3   6      883.17      844.61     12.13 o
  -6   3   6     3001.77     2909.57     26.84 o
  -5   3   6      792.41      721.83     10.76 o
  -4   3   6      517.70      517.50      9.65 o
  -3   3   6      300.34      254.63      6.77 o
  -2   3   6     1421.33     1372.31     15.22 o
  -1   3   6     2733.27     2547.23     19.20 o
   0   3   6        5.13        8.43      1.93 o
   1   3   6     3754.59     3681.92     32.16 o
   2   3   6     1697.22     1623.10     21.49 o
   3   3   6      232.96      221.49      8.10 o
   4   3   6     3707.25     3712.08     42.55 o
   5   3   6     2043.88     2011.51     34.90 o
   6   3   6      265.61      294.77     11.31 o
   7   3   6        3.52        4.23      5.32 o
   8   3   6      689.05      776.74     23.46 o
   9   3   6      255.22      238.46     21.63 o
 -12   4   6       49.87       47.59      7.21 o
 -11   4   6       29.66       28.27      5.39 o
 -10   4   6       49.05       38.85      5.83 o
  -9   4   6       20.38       25.30      3.78 o
  -8   4   6      863.28      841.51     13.71 o
  -7   4   6       81.53       83.86      4.97 o
  -6   4   6       62.25       61.65      5.18 o
  -5   4   6      166.47      165.60      5.96 o
  -4   4   6       35.99       32.25      3.07 o
  -3   4   6       19.48       11.62      3.36 o
  -2   4   6     1443.33     1435.76     16.12 o
  -1   4   6     3008.25     2909.83     21.53 o
   0   4   6     1594.08     1587.19     15.13 o
   1   4   6     1531.94     1501.87     24.78 o
   2   4   6       41.67       35.30      5.37 o
   3   4   6       47.58       54.92      4.92 o
   4   4   6      233.71      219.48     11.51 o
   5   4   6       67.95       65.58      6.29 o
   6   4   6      223.28      263.21     12.31 o
   7   4   6     1460.48     1417.03     31.39 o
   8   4   6      593.88      640.35     21.65 o
   9   4   6       18.21       41.26     25.08 o
 -12   5   6       70.86       82.20      8.67 o
 -11   5   6      626.80      620.63     17.15 o
 -10   5   6       23.16       20.38      4.38 o
  -9   5   6      685.82      689.69     16.65 o
  -8   5   6     1309.44     1315.64     18.97 o
  -7   5   6       10.76       13.13      2.96 o
  -6   5   6      963.83      970.86     13.90 o
  -5   5   6     1724.09     1797.76     19.84 o
  -4   5   6      224.36      222.34      6.27 o
  -3   5   6        6.21       10.71      2.40 o
  -2   5   6       52.66       53.69      4.07 o
  -1   5   6     2443.99     2440.39     18.90 o
   0   5   6     1130.15     1081.08     15.06 o
   1   5   6      142.71      136.99      7.62 o
   2   5   6       32.69       30.92      5.12 o
   3   5   6      997.17      971.62     20.94 o
   4   5   6      164.67      171.44     15.57 o
   5   5   6       31.21       41.00      6.92 o
   6   5   6      480.67      508.52     22.09 o
   7   5   6      119.95      123.22     14.09 o
   8   5   6       78.60       61.43     11.53 o
 -11   6   6      182.11      180.96     11.25 o
 -10   6   6      161.99      153.69      9.90 o
  -9   6   6       98.07      113.15      7.23 o
  -8   6   6       90.91       96.40      6.18 o
  -7   6   6       91.29       91.11      5.54 o
  -6   6   6     2040.55     2051.92     22.22 o
  -5   6   6      410.25      412.40      8.63 o
  -4   6   6     2151.58     2062.11     22.49 o
  -3   6   6      767.25      793.01     14.46 o
  -2   6   6      160.98      164.10      6.10 o
  -1   6   6      291.18      318.88      6.13 o
   0   6   6     1190.00     1174.07     23.43 o
   1   6   6      246.19      232.63     12.15 o
   2   6   6       33.19       18.82      6.00 o
   3   6   6      295.83      333.94     16.34 o
   4   6   6     1114.95     1070.73     40.08 o
   5   6   6      254.93      245.64     17.38 o
   6   6   6        5.05       -2.90      6.34 o
   7   6   6        1.36        1.80      9.22 o
   8   6   6       86.08       87.16     27.44 o
 -11   7   6      231.23      213.52     16.53 o
 -10   7   6      224.91      247.34     16.55 o
  -9   7   6      334.60      360.14     23.44 o
  -8   7   6        8.43        9.98      3.88 o
  -7   7   6      138.08      160.70      7.58 o
  -6   7   6     2494.16     2577.40     26.19 o
  -5   7   6      280.75      290.70      7.58 o
  -4   7   6      413.82      353.63     11.78 o
  -3   7   6      275.59      293.75     10.30 o
  -2   7   6      236.86      227.41      9.21 o
  -1   7   6      287.82      303.81      8.84 o
   0   7   6       66.80       45.59      8.72 o
   1   7   6     6092.20     5818.29     74.97 o
   2   7   6       59.09       57.77      7.62 o
   3   7   6     1112.02     1092.96     30.44 o
   4   7   6       65.66       84.63     30.22 o
   5   7   6        0.03       -0.91      6.10 o
   6   7   6      142.75      113.64     13.86 o
   7   7   6      102.11       99.76     13.86 o
 -10   8   6      175.72      133.12     27.22 o
  -9   8   6       92.63      104.60     21.44 o
  -8   8   6      303.31      300.27     24.22 o
  -7   8   6      316.20      287.29     11.83 o
  -6   8   6       86.72       94.10      7.39 o
  -5   8   6      364.72      358.37     15.27 o
  -4   8   6      870.55      814.08     21.26 o
  -3   8   6      602.82      566.70     14.26 o
  -2   8   6      918.80      896.00     21.62 o
  -1   8   6        3.54        6.65      3.17 o
   0   8   6       43.46       54.94      7.44 o
   1   8   6      464.69      444.22     22.45 o
   2   8   6      475.13      490.02     20.31 o
   3   8   6        6.46        5.51      5.55 o
   4   8   6      198.53      198.49     16.16 o
   5   8   6      260.46      261.91     19.20 o
   6   8   6       40.57       50.49     10.80 o
   7   8   6        7.07       -1.40      7.12 o
  -9   9   6        0.01      -13.41      8.94 o
  -8   9   6      138.17      154.01     24.22 o
  -7   9   6       63.46       69.83     33.01 o
  -6   9   6       14.05       15.40      5.82 o
  -5   9   6      454.81      466.59     17.34 o
  -4   9   6      635.84      624.18     19.15 o
  -3   9   6      105.40      121.62     29.15 o
  -2   9   6      156.06      151.47     14.43 o
  -1   9   6      139.02      152.84     14.58 o
   0   9   6       27.44       17.97      6.88 o
   1   9   6      235.73      266.99     19.73 o
   2   9   6       99.05       82.97     10.76 o
   3   9   6      744.54      791.95     23.82 o
   4   9   6      980.00      987.46     31.83 o
   5   9   6      298.68      326.98     22.07 o
   6   9   6        0.59       10.83      8.14 o
  -8  10   6      196.65      223.80     50.16 o
  -7  10   6      965.01     1058.76     89.17 o
  -6  10   6      404.73      421.09     24.97 o
  -5  10   6       28.45       21.83      6.64 o
  -4  10   6       19.96       27.65     17.58 o
  -3  10   6      243.11      224.95     19.51 o
  -2  10   6        5.81        6.94      6.10 o
  -1  10   6      338.75      344.09     22.29 o
   0  10   6      716.61      709.81     28.36 o
   1  10   6      512.70      464.95     23.26 o
   2  10   6       30.97       25.31      9.22 o
   3  10   6      388.82      364.02     22.82 o
   4  10   6       20.63        6.86      9.43 o
   5  10   6       99.57      107.60     19.72 o
  -7  11   6       22.48       11.06     10.07 o
  -6  11   6       90.09      104.89     15.45 o
  -5  11   6        0.11       13.72     14.15 o
  -4  11   6        8.70        8.79      7.66 o
  -3  11   6       39.88       22.36     23.58 o
  -2  11   6       17.93       17.53     10.50 o
  -1  11   6        9.69        5.44      9.00 o
   0  11   6      117.31      114.20     14.19 o
   1  11   6      195.66      169.54     17.49 o
   2  11   6        4.63        3.55      7.92 o
   3  11   6        9.15       -0.67      5.50 o
  -5  12   6        2.43        3.00     13.72 o
  -4  12   6        1.04        0.43     14.58 o
  -3  12   6      498.28      580.47     33.01 o
  -2  12   6      105.06      117.92     15.05 o
  -1  12   6      309.46      322.72     23.87 o
   0  12   6      338.27      342.75     24.97 o
   1  12   6      219.48      204.92     24.44 o
 -13   1   7       13.65       15.93      5.98 o
 -12   1   7       20.87       22.54      5.30 o
 -11   1   7     1426.07     1404.38     21.74 o
 -10   1   7      360.57      360.63      9.97 o
  -9   1   7       26.25       22.65      4.66 o
  -8   1   7      456.70      417.99      9.10 o
  -7   1   7      780.23      747.25     16.07 o
  -6   1   7      615.97      691.53      9.72 o
  -5   1   7     1011.62      956.87     13.22 o
  -4   1   7       35.99       34.02      3.84 o
  -3   1   7       90.39      106.05      3.39 o
  -2   1   7      185.37      192.69      4.81 o
  -1   1   7     2754.34     2957.53     23.39 o
   0   1   7     1928.92     1898.94     14.18 o
   1   1   7      704.47      682.78     12.94 o
   2   1   7     1036.67     1018.68     14.58 o
   3   1   7     1975.57     1963.10     22.96 o
   4   1   7     1153.48     1101.97     23.45 o
   5   1   7        0.08       -0.80      2.97 o
   6   1   7      249.71      242.72     10.66 o
   7   1   7      301.48      289.65     21.80 o
   8   1   7      109.23      120.01     15.91 o
   9   1   7      202.94      202.49     21.21 o
 -12   2   7       66.64       70.58      7.29 o
 -11   2   7      608.46      571.95     14.97 o
 -10   2   7      607.12      581.16     12.42 o
  -9   2   7        0.56        2.93      2.69 o
  -8   2   7       10.11       12.05      2.98 o
  -7   2   7      213.48      198.95      6.97 o
  -6   2   7        2.11        4.34      2.53 o
  -5   2   7       17.42       18.75      2.63 o
  -4   2   7      658.51      652.52     10.41 o
  -3   2   7      599.61      586.14      7.00 o
  -2   2   7     1859.76     1904.66     15.29 o
  -1   2   7     1221.18     1209.99     11.44 o
   0   2   7       20.40       22.53      2.46 o
   1   2   7        0.11        3.94      1.82 o
   2   2   7      100.80       93.44      6.21 o
   3   2   7     1903.38     1828.24     22.48 o
   4   2   7      512.89      467.97     10.85 o
   5   2   7        9.81       12.14      3.51 o
   6   2   7      954.29      929.91     19.79 o
   7   2   7      174.25      187.45     17.50 o
   8   2   7       31.13       36.20     11.34 o
 -12   3   7       83.26       81.82      7.70 o
 -11   3   7       21.64       22.90      5.03 o
 -10   3   7       57.35       52.88      6.47 o
  -9   3   7      224.75      228.95      8.36 o
  -8   3   7      229.64      215.53      7.67 o
  -7   3   7      277.75      258.28      7.91 o
  -6   3   7       12.21        8.13      2.59 o
  -5   3   7        5.79        2.07      1.95 o
  -4   3   7       14.21       18.02      1.97 o
  -3   3   7       70.41       71.33      4.16 o
  -2   3   7      153.31      139.08      3.56 o
  -1   3   7      109.12      100.73      3.68 o
   0   3   7       69.08       70.14      3.75 o
   1   3   7      115.06      110.55      6.19 o
   2   3   7       35.91       40.77      4.19 o
   3   3   7      242.06      265.70     11.45 o
   4   3   7      112.72       92.02      6.79 o
   5   3   7        7.31        9.76      3.96 o
   6   3   7       73.87       65.77      6.80 o
   7   3   7      341.41      351.62     32.32 o
   8   3   7       84.22       69.14      9.78 o
 -12   4   7       58.36       71.07      7.53 o
 -11   4   7     1434.67     1412.64     26.01 o
 -10   4   7        0.09        0.19      3.61 o
  -9   4   7       35.72       36.03      4.70 o
  -8   4   7      773.79      738.39     16.31 o
  -7   4   7      949.56      911.79     16.17 o
  -6   4   7      110.65      100.97      5.35 o
  -5   4   7      854.68      805.98     12.09 o
  -4   4   7     2256.59     2201.98     25.58 o
  -3   4   7      963.84      952.48     13.41 o
  -2   4   7      542.52      552.41      6.80 o
  -1   4   7     3065.16     2990.24     24.55 o
   0   4   7      262.82      249.12      8.92 o
   1   4   7       63.32       62.12      6.30 o
   2   4   7     1175.68     1142.17     23.05 o
   3   4   7      681.48      696.38     31.57 o
   4   4   7     3375.61     3138.34     46.61 o
   5   4   7      200.79      164.44     11.40 o
   6   4   7     1055.53     1016.82     64.69 o
   7   4   7      184.24      194.20     13.83 o
   8   4   7        3.91       -3.46      8.28 o
 -12   5   7      298.81      282.86     14.40 o
 -11   5   7      367.51      398.55     15.17 o
 -10   5   7     1547.46     1530.33     23.88 o
  -9   5   7      939.13      957.02     17.62 o
  -8   5   7      136.16      145.51      6.96 o
  -7   5   7      511.87      539.65     10.84 o
  -6   5   7       70.50       65.46      5.26 o
  -5   5   7       80.60       54.45      4.16 o
  -4   5   7      940.22      963.30     18.98 o
  -3   5   7     1578.67     1519.30     19.79 o
  -2   5   7     2343.53     2245.91     21.07 o
  -1   5   7     1653.43     1634.62     16.14 o
   0   5   7     2374.62     2292.95     26.01 o
   1   5   7      202.77      190.70     10.25 o
   2   5   7      169.94      168.23     10.13 o
   3   5   7     1011.53      996.01     22.25 o
   4   5   7      587.15      565.19     28.13 o
   5   5   7      318.75      323.20     31.72 o
   6   5   7      932.77      924.84     30.56 o
   7   5   7      116.94      131.76     14.62 o
   8   5   7       58.76       94.59     14.03 o
 -11   6   7      201.00      192.20     11.55 o
 -10   6   7       18.97       11.84      5.98 o
  -9   6   7      407.77      390.72     19.61 o
  -8   6   7      179.08      172.68      8.55 o
  -7   6   7      256.36      254.83      8.20 o
  -6   6   7     1356.69     1440.13     18.15 o
  -5   6   7      257.64      284.89      8.21 o
  -4   6   7      136.36      145.79      6.39 o
  -3   6   7      178.90      177.87      6.59 o
  -2   6   7      265.38      258.09      7.63 o
  -1   6   7        0.87       -2.04      2.87 o
   0   6   7     2032.86     1976.45     27.66 o
   1   6   7     1357.67     1346.48     28.25 o
   2   6   7      675.94      664.92     22.57 o
   3   6   7      156.49      174.45     19.51 o
   4   6   7       73.40       81.74     10.81 o
   5   6   7       26.49       11.61      7.20 o
   6   6   7      524.69      496.59     23.32 o
   7   6   7      182.35      186.69     17.51 o
 -11   7   7        6.32        1.28     10.10 o
 -10   7   7       60.55       36.90     14.34 o
  -9   7   7       12.17        5.73      4.70 o
  -8   7   7       90.56       93.74      6.81 o
  -7   7   7       10.11       12.52      3.35 o
  -6   7   7       43.50       38.81      4.01 o
  -5   7   7        0.01       -1.15      2.93 o
  -4   7   7       66.69       60.16      5.25 o
  -3   7   7      179.48      195.24      7.85 o
  -2   7   7       12.18       14.90      5.94 o
  -1   7   7      203.24      212.10      9.28 o
   0   7   7        4.95        1.10      4.07 o
   1   7   7       27.95       21.75      5.66 o
   2   7   7     1371.01     1318.19     34.24 o
   3   7   7      293.27      260.12     17.72 o
   4   7   7       32.28       27.10      8.03 o
   5   7   7       11.53       24.37      8.34 o
   6   7   7        6.19        3.94      8.57 o
   7   7   7       13.69        3.00     12.00 o
 -10   8   7      117.54      117.89     24.86 o
  -9   8   7      128.77      134.50     17.21 o
  -8   8   7      219.65      230.85     15.38 o
  -7   8   7      682.45      737.06     18.07 o
  -6   8   7       39.33       40.85      5.89 o
  -5   8   7      488.39      477.44     17.35 o
  -4   8   7      347.05      340.55     12.18 o
  -3   8   7      207.27      201.27     12.31 o
  -2   8   7      428.95      447.25     16.02 o
  -1   8   7        0.36       -4.25      2.83 o
   0   8   7        0.02        2.14      6.37 o
   1   8   7      316.30      311.74     17.09 o
   2   8   7       18.18       35.97     10.50 o
   3   8   7        0.10       -2.98      7.72 o
   4   8   7      276.62      296.61     20.02 o
   5   8   7       46.96       35.26      9.46 o
   6   8   7       47.12       51.73     19.29 o
  -9   9   7       17.44       15.07     11.04 o
  -8   9   7      484.42      458.17     27.81 o
  -7   9   7       26.34       32.51      7.82 o
  -6   9   7      267.51      266.51     15.98 o
  -5   9   7      281.98      296.82     15.43 o
  -4   9   7      251.79      232.94     17.84 o
  -3   9   7      200.12      164.70     15.37 o
  -2   9   7      337.25      341.37     31.72 o
  -1   9   7      268.63      218.14     17.71 o
   0   9   7      409.42      406.73     22.01 o
   1   9   7        0.31        3.34      4.93 o
   2   9   7      288.00      296.57     16.97 o
   3   9   7      360.42      359.18     19.37 o
   4   9   7      128.29      113.46     13.93 o
   5   9   7        0.04        2.82      7.20 o
  -8  10   7      101.73      121.80     17.81 o
  -7  10   7     1196.69     1176.99     48.23 o
  -6  10   7     1469.25     1519.15     38.91 o
  -5  10   7      981.02     1027.05     34.45 o
  -4  10   7      201.55      221.60     21.22 o
  -3  10   7       31.19       35.46      9.20 o
  -2  10   7       11.48        5.09      6.74 o
  -1  10   7       11.36        1.75      5.96 o
   0  10   7      240.69      252.24     20.04 o
   1  10   7      937.56      893.91     54.66 o
   2  10   7      447.95      409.85     64.52 o
   3  10   7      311.58      276.94     28.29 o
   4  10   7       15.33       29.58     12.86 o
  -6  11   7      187.33      169.34     30.44 o
  -5  11   7       64.85       73.63     13.29 o
  -4  11   7      148.42      164.00     17.04 o
  -3  11   7     1682.91     1758.03     47.82 o
  -2  11   7     1540.49     1623.06     46.48 o
  -1  11   7      213.85      232.62     22.29 o
   0  11   7        6.06       16.09      8.32 o
   1  11   7       10.94        3.95      7.45 o
   2  11   7       80.49        8.16     22.29 o
  -3  12   7      120.75      104.11     14.83 o
  -2  12   7       26.49       17.37      8.63 o
  -1  12   7       12.87       22.55      8.56 o
 -13   0   8      142.48      114.04     21.44 o
 -12   0   8       39.60       41.95     13.76 o
 -11   0   8       35.64       34.86      7.74 o
 -10   0   8      665.23      663.60     21.77 o
  -9   0   8      256.22      249.43     14.96 o
  -8   0   8     3053.73     2959.39     46.95 o
  -7   0   8     1228.97     1147.69     18.31 o
  -6   0   8      931.82      920.93     23.66 o
  -5   0   8      858.03      889.51     16.74 o
  -4   0   8      940.03      938.39     17.15 o
  -3   0   8       11.94       21.16      3.58 o
  -2   0   8      485.55      498.02     11.78 o
  -1   0   8     5380.29     5275.79     43.05 o
   0   0   8     5233.04     4841.14     47.04 o
   1   0   8     1012.80      925.93     14.84 o
   2   0   8        6.23        5.77      3.32 o
   3   0   8        6.27        6.12      3.55 o
   4   0   8        9.50       16.07      4.43 o
   5   0   8      197.20      168.42     21.44 o
   6   0   8     1661.82     1669.80     63.88 o
   7   0   8     2873.13     2823.88     90.46 o
   8   0   8     1759.13     1765.41     71.16 o
 -12   1   8      518.64      493.81     14.69 o
 -11   1   8       99.94       90.34      6.43 o
 -10   1   8      149.74      148.09      7.35 o
  -9   1   8      137.60      127.61      6.46 o
  -8   1   8      422.22      398.64      9.92 o
  -7   1   8      213.21      199.52      7.19 o
  -6   1   8      558.93      570.89     10.71 o
  -5   1   8      465.89      442.97      7.25 o
  -4   1   8     1413.19     1363.42     13.59 o
  -3   1   8     1794.96     1757.58     16.44 o
  -2   1   8      162.91      168.79      3.53 o
  -1   1   8       23.49       26.78      2.41 o
   0   1   8       59.81       63.37      3.05 o
   1   1   8      192.99      207.23      6.44 o
   2   1   8      391.96      412.33      8.38 o
   3   1   8     1660.38     1597.72     18.71 o
   4   1   8      140.75      171.71     10.58 o
   5   1   8       76.12       75.43      6.08 o
   6   1   8        1.58        9.16      7.73 o
   7   1   8        7.87        2.10     19.29 o
   8   1   8      145.31      146.65     17.73 o
 -12   2   8       19.43       18.57      5.37 o
 -11   2   8      495.49      482.24     13.96 o
 -10   2   8     3262.82     3157.68     38.71 o
  -9   2   8      112.56      103.93      6.09 o
  -8   2   8      656.98      622.82     11.81 o
  -7   2   8      899.08      899.02     17.49 o
  -6   2   8        9.04       10.54      2.59 o
  -5   2   8       35.72       30.64      3.31 o
  -4   2   8      419.54      381.41      9.55 o
  -3   2   8     3197.53     3090.10     20.73 o
  -2   2   8     1330.65     1283.24     12.19 o
  -1   2   8       57.12       59.61      3.30 o
   0   2   8      783.37      783.51     11.32 o
   1   2   8      109.29      117.30      5.73 o
   2   2   8        3.50        3.26      2.55 o
   3   2   8      385.29      408.16     10.06 o
   4   2   8      208.73      250.79     10.50 o
   5   2   8     1525.78     1573.41     26.08 o
   6   2   8      220.57      202.99     11.03 o
   7   2   8      616.90      643.64     28.79 o
   8   2   8      116.39      102.78     24.44 o
 -12   3   8      111.54      104.75      8.42 o
 -11   3   8      242.46      223.80     11.06 o
 -10   3   8      343.76      358.77     11.97 o
  -9   3   8      150.74      145.89      7.19 o
  -8   3   8      185.78      172.15      7.84 o
  -7   3   8     4019.42     3977.35     41.66 o
  -6   3   8     2126.07     2111.50     24.14 o
  -5   3   8       28.80       29.24      3.68 o
  -4   3   8      711.15      669.65     11.35 o
  -3   3   8      151.27      137.68      4.95 o
  -2   3   8     3484.28     3504.20     27.55 o
  -1   3   8     1563.94     1525.92     16.61 o
   0   3   8      630.16      585.25     12.54 o
   1   3   8     1933.37     1848.55     30.88 o
   2   3   8      105.59      106.58      8.48 o
   3   3   8      226.36      198.78     11.65 o
   4   3   8      638.64      638.42     15.57 o
   5   3   8       60.14       58.79      7.95 o
   6   3   8       15.54        9.84      5.86 o
   7   3   8      290.42      282.05     19.01 o
   8   3   8      723.66      770.74     33.33 o
 -12   4   8      624.21      617.56     18.07 o
 -11   4   8     1013.77     1008.16     24.66 o
 -10   4   8      282.01      297.01     11.68 o
  -9   4   8      108.64      106.54      7.20 o
  -8   4   8      186.44      193.33     10.90 o
  -7   4   8      265.24      264.20     15.46 o
  -6   4   8      154.13      138.12      8.51 o
  -5   4   8     1988.19     2002.43     25.38 o
  -4   4   8     2650.16     2629.12     27.15 o
  -3   4   8       83.88       67.48      4.64 o
  -2   4   8      104.57      101.02      4.52 o
  -1   4   8     2421.16     2308.78     22.25 o
   0   4   8      850.99      852.82     13.16 o
   1   4   8        0.05        0.96      3.81 o
   2   4   8     4106.85     3984.00     53.86 o
   3   4   8      328.78      251.57     12.56 o
   4   4   8       43.52       46.11     13.69 o
   5   4   8       73.77       55.95      7.90 o
   6   4   8       50.50       50.22      7.96 o
   7   4   8      554.19      641.17     22.90 o
 -11   5   8      102.36       93.73      7.60 o
 -10   5   8      194.14      184.04     10.59 o
  -9   5   8       65.32       57.96      8.27 o
  -8   5   8     1011.02     1008.88     19.22 o
  -7   5   8       58.52       55.14      4.61 o
  -6   5   8     1177.92     1078.45     15.39 o
  -5   5   8      396.53      407.44      9.54 o
  -4   5   8     1576.66     1600.39     29.32 o
  -3   5   8      189.05      184.37      6.76 o
  -2   5   8       52.71       54.15      3.50 o
  -1   5   8     3670.92     3530.21     31.97 o
   0   5   8       53.93       50.46      5.02 o
   1   5   8      162.61      168.83     10.42 o
   2   5   8     1185.90     1192.68     24.84 o
   3   5   8     1831.11     1815.13     32.94 o
   4   5   8     1184.87     1142.31     33.14 o
   5   5   8      120.75      100.42     12.45 o
   6   5   8      133.54      126.58     14.28 o
   7   5   8      197.02      218.14     25.08 o
 -11   6   8       17.27       15.69      5.54 o
 -10   6   8      133.28      151.34     10.81 o
  -9   6   8       11.22       18.69      4.76 o
  -8   6   8      200.82      216.34      9.67 o
  -7   6   8       20.27       25.79      4.15 o
  -6   6   8     1002.43      940.69     15.59 o
  -5   6   8        6.57       12.09      3.26 o
  -4   6   8       53.40       53.48      4.49 o
  -3   6   8       34.64       37.36      4.47 o
  -2   6   8      249.31      254.69      6.48 o
  -1   6   8        0.74        4.65      3.20 o
   0   6   8      919.29      886.37     17.63 o
   1   6   8      109.16       99.78     10.86 o
   2   6   8      622.73      634.42     23.12 o
   3   6   8      665.58      644.69     24.50 o
   4   6   8        1.19       -4.81      5.13 o
   5   6   8      212.82      234.17     18.31 o
   6   6   8      541.59      554.39     33.44 o
 -10   7   8       90.34      112.50     10.07 o
  -9   7   8       83.37      108.33      8.28 o
  -8   7   8      904.67      881.10     17.01 o
  -7   7   8      801.02      787.07     13.89 o
  -6   7   8      846.78      841.81     14.98 o
  -5   7   8        1.14        1.04      3.30 o
  -4   7   8        0.90        3.94      3.24 o
  -3   7   8       82.72       93.49      9.30 o
  -2   7   8      689.69      749.31     60.66 o
  -1   7   8      794.55      802.85     16.41 o
   0   7   8       17.71       15.90      6.56 o
   1   7   8      841.03      878.99     27.42 o
   2   7   8      364.36      340.86     17.88 o
   3   7   8       17.17       21.11      7.51 o
   4   7   8        6.38       10.16      8.57 o
   5   7   8      534.38      490.58     24.44 o
   6   7   8      652.29      652.77     35.58 o
 -10   8   8      221.20      203.63     30.01 o
  -9   8   8      433.52      393.85     30.65 o
  -8   8   8      326.54      321.36     17.13 o
  -7   8   8        1.55       -0.62      5.55 o
  -6   8   8       90.24       96.04     10.24 o
  -5   8   8       22.10       15.50      5.98 o
  -4   8   8        0.03        0.29      4.52 o
  -3   8   8      787.86      815.57     30.37 o
  -2   8   8      312.31      299.19     19.01 o
  -1   8   8      101.69      105.19      8.46 o
   0   8   8        1.73        2.95      4.72 o
   1   8   8       12.77       11.76      5.86 o
   2   8   8       51.69       45.30      9.21 o
   3   8   8       77.62       65.50     11.06 o
   4   8   8      424.39      413.89     23.01 o
   5   8   8      176.65      188.55     18.12 o
  -9   9   8       54.46       79.31     22.29 o
  -8   9   8     1450.03     1534.94     67.14 o
  -7   9   8      221.06      272.89     17.00 o
  -6   9   8       70.46       61.91      9.05 o
  -5   9   8      205.61      224.48     18.74 o
  -4   9   8       77.20       83.34     12.29 o
  -3   9   8        4.94        0.43      6.14 o
  -2   9   8      636.80      586.17     31.51 o
  -1   9   8     1076.28     1113.58     36.23 o
   0   9   8       70.61       68.77      8.95 o
   1   9   8      315.22      305.56     24.17 o
   2   9   8       16.93       12.86      8.57 o
   3   9   8      119.47      125.51     14.34 o
   4   9   8       32.27       36.50     10.49 o
  -7  10   8        6.95        8.74      7.82 o
  -6  10   8       75.56       68.24     11.73 o
  -5  10   8      844.74     1017.93     35.01 o
  -4  10   8      693.14      647.32     27.91 o
  -3  10   8       17.78       35.26     10.07 o
  -2  10   8      172.75      167.60     16.87 o
  -1  10   8       11.84       11.56      7.39 o
   0  10   8      302.34      314.59     23.26 o
   1  10   8      874.58      821.73     32.33 o
   2  10   8      779.97      802.11     41.58 o
   3  10   8      180.74      178.34     24.44 o
  -5  11   8      163.74      204.03     41.37 o
  -4  11   8       10.57       16.45      8.63 o
  -3  11   8       47.50       49.77     11.09 o
  -2  11   8       13.58       21.22      8.82 o
  -1  11   8        4.68        9.27     12.65 o
   0  11   8       39.03       40.73     11.09 o
   1  11   8       30.34       44.37     10.84 o
 -12   1   9      452.37      440.98     15.20 o
 -11   1   9        9.09        6.90      4.33 o
 -10   1   9      230.10      207.00      8.89 o
  -9   1   9      313.10      299.80     10.21 o
  -8   1   9      321.20      326.23     10.99 o
  -7   1   9       72.28       68.59      5.19 o
  -6   1   9      209.35      201.51      5.92 o
  -5   1   9     1044.33     1018.79     13.45 o
  -4   1   9      271.11      292.97      6.93 o
  -3   1   9     5468.11     5470.65     44.49 o
  -2   1   9      259.51      259.63      7.05 o
  -1   1   9       34.96       25.87      2.66 o
   0   1   9       23.63       19.99      2.66 o
   1   1   9       17.58       14.76      3.19 o
   2   1   9     2139.57     1951.30     21.35 o
   3   1   9       15.25       20.47      3.83 o
   4   1   9     1762.43     1741.01     24.14 o
   5   1   9     1386.00     1350.01     48.50 o
   6   1   9        1.39       12.85     10.29 o
   7   1   9       85.21       91.17     14.68 o
 -12   2   9       52.99       62.57      7.06 o
 -11   2   9      125.58      132.50      8.97 o
 -10   2   9       38.48       30.26      5.10 o
  -9   2   9        4.35        8.86      3.26 o
  -8   2   9       35.94       44.07      4.95 o
  -7   2   9     1532.72     1443.47     23.29 o
  -6   2   9      949.23      863.99     15.25 o
  -5   2   9     1080.25     1087.10     16.94 o
  -4   2   9      107.27      104.90      5.16 o
  -3   2   9       42.69       53.74      3.74 o
  -2   2   9     1414.15     1346.51     14.27 o
  -1   2   9      269.73      279.41      6.16 o
   0   2   9      976.22      964.85     13.09 o
   1   2   9     2487.03     2556.71     32.59 o
   2   2   9      445.30      391.33     15.26 o
   3   2   9        6.12        4.81      3.68 o
   4   2   9        8.08        9.32      4.28 o
   5   2   9        0.28        3.73      6.94 o
   6   2   9       14.30       18.61     14.79 o
   7   2   9      629.59      686.70     30.92 o
 -12   3   9      167.61      183.91     11.63 o
 -11   3   9       15.18        5.02      4.79 o
 -10   3   9        1.29        0.40      3.64 o
  -9   3   9      187.74      185.91     10.79 o
  -8   3   9        2.02        3.06      2.73 o
  -7   3   9       18.30       15.15      4.55 o
  -6   3   9      193.66      199.36      7.59 o
  -5   3   9      644.71      618.53     11.58 o
  -4   3   9      732.90      723.54     13.38 o
  -3   3   9      337.76      363.12      7.89 o
  -2   3   9     1979.75     1946.78     18.58 o
  -1   3   9       51.01       48.33      3.46 o
   0   3   9       38.06       30.45      3.08 o
   1   3   9      335.32      329.99     14.29 o
   2   3   9     1654.74     1596.39     25.26 o
   3   3   9       16.10       27.00      5.13 o
   4   3   9        3.93        2.47      6.85 o
   5   3   9        0.69       11.01      5.66 o
   6   3   9      152.47      157.82     12.86 o
   7   3   9      190.78      169.69     18.93 o
 -12   4   9      151.78      143.35     10.64 o
 -11   4   9      108.40      118.97      8.58 o
 -10   4   9       56.84       50.49      7.49 o
  -9   4   9      445.72      462.34     16.90 o
  -8   4   9      185.63      197.56      8.41 o
  -7   4   9       60.71       55.93      5.05 o
  -6   4   9      179.21      183.23      8.58 o
  -5   4   9       63.32       60.28      4.77 o
  -4   4   9      219.47      234.28      7.80 o
  -3   4   9        0.30        2.52      2.23 o
  -2   4   9     1099.91     1057.54     13.81 o
  -1   4   9      625.53      619.58     10.24 o
   0   4   9      115.73      110.90      5.81 o
   1   4   9     2378.06     2399.69     71.09 o
   2   4   9       18.57       19.51      5.51 o
   3   4   9       60.51       46.71      7.20 o
   4   4   9       63.98       68.12     10.12 o
   5   4   9       80.47       76.76      9.33 o
   6   4   9      198.29      215.51     14.82 o
   7   4   9        6.06        5.82      7.73 o
 -11   5   9      103.18      115.51      9.36 o
 -10   5   9       17.54       11.11      4.40 o
  -9   5   9      258.80      257.92     13.99 o
  -8   5   9       85.33       94.37      7.38 o
  -7   5   9       97.41      101.91      9.04 o
  -6   5   9        8.22        3.65      2.91 o
  -5   5   9        2.24        3.02      2.50 o
  -4   5   9        4.57       -0.11      2.58 o
  -3   5   9      546.08      548.29     11.60 o
  -2   5   9      110.02      114.92      5.39 o
  -1   5   9      185.85      208.03      7.23 o
   0   5   9       34.81       30.22      4.70 o
   1   5   9        7.02        5.68      4.84 o
   2   5   9       29.24       27.64      6.40 o
   3   5   9       64.92       45.95     25.29 o
   4   5   9       14.32       16.23      7.51 o
   5   5   9       99.82      100.18     21.86 o
   6   5   9      137.12      141.01     15.43 o
 -11   6   9      123.59      135.04     11.01 o
 -10   6   9       37.51       52.47      6.72 o
  -9   6   9       81.21       93.08      7.89 o
  -8   6   9        2.36        2.74      4.06 o
  -7   6   9      183.60      209.26     10.22 o
  -6   6   9      364.85      364.34      9.94 o
  -5   6   9        9.05       10.02      3.35 o
  -4   6   9      130.83      150.80      7.70 o
  -3   6   9      163.18      174.30      7.98 o
  -2   6   9        5.16        4.02      2.78 o
  -1   6   9      583.65      572.80     13.95 o
   0   6   9     1027.67     1055.68     29.99 o
   1   6   9      479.73      456.95     20.20 o
   2   6   9      418.03      421.08     19.95 o
   3   6   9        4.30       -2.80      6.00 o
   4   6   9       42.69       50.03     10.19 o
   5   6   9      188.97      170.24     16.35 o
   6   6   9      333.10      354.45     21.92 o
 -10   7   9      310.49      366.81     14.33 o
  -9   7   9     1709.29     1769.29     38.19 o
  -8   7   9       82.26       91.59      8.42 o
  -7   7   9      246.73      229.32     12.57 o
  -6   7   9       45.19       48.48      6.65 o
  -5   7   9       14.64       15.15      4.14 o
  -4   7   9      515.46      518.40     12.67 o
  -3   7   9     1949.15     1835.88     44.96 o
  -2   7   9      827.69      837.65     16.82 o
  -1   7   9      273.63      281.92     10.73 o
   0   7   9       24.79       39.80      8.23 o
   1   7   9      146.51      159.04     14.28 o
   2   7   9       41.94       50.24      9.57 o
   3   7   9       43.88       36.87      9.15 o
   4   7   9      752.42      789.25     29.85 o
   5   7   9      681.29      636.49     53.80 o
  -9   8   9      365.06      485.93     25.34 o
  -8   8   9      697.22      746.88     24.45 o
  -7   8   9      239.22      242.55     15.75 o
  -6   8   9      305.89      309.43     13.48 o
  -5   8   9      743.72      818.30     20.11 o
  -4   8   9      662.10      722.79     21.80 o
  -3   8   9      398.93      411.61     16.78 o
  -2   8   9      167.31      171.73     21.44 o
  -1   8   9     1009.01      981.41     19.96 o
   0   8   9      856.54      823.67     29.48 o
   1   8   9      616.12      614.39     24.55 o
   2   8   9      996.75      964.06     31.51 o
   3   8   9      941.68      934.60     32.12 o
   4   8   9      503.94      505.58     24.81 o
  -8   9   9      113.06      141.55     13.43 o
  -7   9   9      286.76      305.27     18.51 o
  -6   9   9        7.35       -1.21      5.94 o
  -5   9   9      730.11      753.48     66.02 o
  -4   9   9      236.20      230.68     21.22 o
  -3   9   9       18.45       14.35      7.00 o
  -2   9   9      322.56      337.11     21.01 o
  -1   9   9      304.67      287.59     21.61 o
   0   9   9      523.98      499.63     21.37 o
   1   9   9      251.86      277.48     19.81 o
   2   9   9      128.21      128.07     14.70 o
   3   9   9      805.93      797.49     30.76 o
  -7  10   9        8.54       10.87      8.95 o
  -6  10   9      482.35      534.55     52.30 o
  -5  10   9       70.05       77.93     13.16 o
  -4  10   9      127.03      125.36     15.30 o
  -3  10   9        0.18       -1.38      7.07 o
  -2  10   9       24.39       29.76      9.41 o
  -1  10   9       94.31      102.43     14.18 o
   0  10   9       61.14       74.29     12.77 o
   1  10   9        3.56       -1.29      8.57 o
   2  10   9       30.23       27.01     12.43 o
  -4  11   9      168.91      172.66     18.56 o
  -3  11   9      357.16      390.45     24.74 o
  -2  11   9       81.23       65.48     12.91 o
  -1  11   9        0.21       -1.60      7.44 o
 -12   0  10     3415.25     3325.08     72.42 o
 -11   0  10      359.90      362.29     24.59 o
 -10   0  10       85.10       79.60     10.88 o
  -9   0  10        0.19       -2.80      4.82 o
  -8   0  10      153.22      158.89     11.68 o
  -7   0  10       44.94       34.98      5.22 o
  -6   0  10     2452.75     2378.63     42.18 o
  -5   0  10     3881.48     3757.33     48.81 o
  -4   0  10     3270.87     3134.56     42.35 o
  -3   0  10     3066.23     2963.45     40.39 o
  -2   0  10        0.43        1.23      3.29 o
  -1   0  10        3.02        5.06      3.65 o
   0   0  10      181.89      156.07      8.96 o
   1   0  10      671.45      681.77     21.22 o
   2   0  10      938.85     1057.92     27.61 o
   3   0  10     1789.16     1739.68     61.30 o
   4   0  10      260.33      241.79     27.01 o
   5   0  10       13.15       24.44     13.29 o
   6   0  10        7.80        6.00     12.86 o
 -12   1  10      283.44      268.02     14.40 o
 -11   1  10        1.22        2.42      4.05 o
 -10   1  10      386.74      390.00     14.79 o
  -9   1  10      838.67      841.00     15.73 o
  -8   1  10     1367.63     1319.13     20.86 o
  -7   1  10      395.84      367.99     10.81 o
  -6   1  10      573.22      572.88     12.11 o
  -5   1  10      334.91      321.80      9.26 o
  -4   1  10        1.57       -1.27      2.17 o
  -3   1  10      260.02      268.74      7.11 o
  -2   1  10      197.28      180.09      6.27 o
  -1   1  10      786.99      734.48     11.76 o
   0   1  10      925.81      909.59     13.46 o
   1   1  10     1269.58     1197.01     17.92 o
   2   1  10       27.71       29.43      4.99 o
   3   1  10        6.34        7.09      3.88 o
   4   1  10        0.42        3.55      6.80 o
   5   1  10       42.97       36.23     10.61 o
   6   1  10     1299.47     1318.89     42.73 o
 -12   2  10       36.42       28.73      6.11 o
 -11   2  10        1.74       -0.10      4.43 o
 -10   2  10     1097.28     1073.39     22.39 o
  -9   2  10      743.38      728.77     16.17 o
  -8   2  10        3.41        5.18      2.88 o
  -7   2  10      178.67      180.55     10.84 o
  -6   2  10        0.61        2.39      3.07 o
  -5   2  10        0.19       -1.03      2.18 o
  -4   2  10      526.06      555.13     10.14 o
  -3   2  10     2203.62     2161.86     22.84 o
  -2   2  10     2245.37     2197.73     23.06 o
  -1   2  10      471.95      450.68     10.11 o
   0   2  10       79.96       90.16      4.63 o
   1   2  10      111.22      134.09      8.18 o
   2   2  10      978.81      929.62     29.39 o
   3   2  10      166.93      140.57      9.01 o
   4   2  10      635.68      632.88     19.99 o
   5   2  10      675.01      766.46     30.41 o
   6   2  10      150.05      151.14     17.57 o
 -12   3  10       15.65       12.94      5.94 o
 -11   3  10        6.99        6.55      4.58 o
 -10   3  10       30.62       28.93      5.38 o
  -9   3  10       44.62       31.28      8.28 o
  -8   3  10      319.52      299.10     12.15 o
  -7   3  10       45.48       53.98      5.46 o
  -6   3  10      830.66      805.28     17.18 o
  -5   3  10      722.08      722.56     14.52 o
  -4   3  10      199.66      218.76      6.71 o
  -3   3  10      308.44      294.99      9.65 o
  -2   3  10     1416.48     1404.81     17.23 o
  -1   3  10       99.35       89.36      4.52 o
   0   3  10       71.75       70.39      4.70 o
   1   3  10      342.97      381.04     17.70 o
   2   3  10      668.64      605.98     15.43 o
   3   3  10       75.28       93.35      7.84 o
   4   3  10      224.90      219.39     13.87 o
   5   3  10     1214.27     1237.31     39.90 o
   6   3  10      950.52      986.16     36.89 o
 -11   4  10      136.14      126.60      9.70 o
 -10   4  10        2.51       -1.46      4.19 o
  -9   4  10      112.34      103.46      7.97 o
  -8   4  10     1081.64     1056.27     22.96 o
  -7   4  10       59.04       73.01      6.87 o
  -6   4  10        0.05        5.17      2.90 o
  -5   4  10       45.86       47.32      4.58 o
  -4   4  10       19.30       17.54      3.96 o
  -3   4  10      325.93      330.19      7.83 o
  -2   4  10       51.68       55.36      3.81 o
  -1   4  10       16.40       23.63      3.34 o
   0   4  10      565.44      576.43     13.95 o
   1   4  10       34.68       27.52      5.35 o
   2   4  10       16.62       11.86      4.50 o
   3   4  10       43.09       53.78      7.91 o
   4   4  10       68.82       73.37      9.06 o
   5   4  10        5.15       -0.06      7.67 o
   6   4  10       55.61       76.70     12.36 o
 -11   5  10      158.17      169.24     11.05 o
 -10   5  10       83.34      103.32      9.30 o
  -9   5  10     1571.51     1567.26     30.47 o
  -8   5  10     1265.34     1302.26     29.31 o
  -7   5  10       23.53       26.31      5.71 o
  -6   5  10       66.30       63.00      5.94 o
  -5   5  10      183.45      191.52      8.24 o
  -4   5  10      195.41      197.06      7.98 o
  -3   5  10       18.50        9.88      2.91 o
  -2   5  10     1441.01     1460.20     19.60 o
  -1   5  10     1155.62     1188.04     20.50 o
   0   5  10        0.74       -0.13      3.49 o
   1   5  10      793.65      826.80     37.73 o
   2   5  10        0.06       -0.13      5.45 o
   3   5  10      403.50      421.60     20.75 o
   4   5  10      534.65      529.62     23.55 o
   5   5  10      387.86      393.37     22.44 o
 -10   6  10      158.90      170.02     10.68 o
  -9   6  10      307.78      309.37     14.46 o
  -8   6  10      245.36      255.33     13.18 o
  -7   6  10      139.05      154.12      9.27 o
  -6   6  10      668.92      711.52     16.27 o
  -5   6  10      381.64      420.20     11.74 o
  -4   6  10      986.28     1025.18     16.50 o
  -3   6  10     1168.65     1152.89     21.59 o
  -2   6  10      587.08      579.62     15.38 o
  -1   6  10      103.84      108.45      9.39 o
   0   6  10      874.09      885.42     28.72 o
   1   6  10       53.06       39.77      8.76 o
   2   6  10      904.26      884.50     32.58 o
   3   6  10      435.81      434.73     21.55 o
   4   6  10      254.87      261.49     19.77 o
   5   6  10      541.50      628.20     31.30 o
 -10   7  10      336.99      354.59     16.82 o
  -9   7  10       60.91       81.46     13.54 o
  -8   7  10       24.99       35.47      7.71 o
  -7   7  10      663.70      713.44     19.51 o
  -6   7  10     1624.29     1684.97     30.32 o
  -5   7  10       48.47       57.91      5.93 o
  -4   7  10      595.56      558.77     24.78 o
  -3   7  10      779.46      760.95     22.71 o
  -2   7  10       63.68       67.75      6.43 o
  -1   7  10       16.66       24.97      7.60 o
   0   7  10     2127.42     2170.57     48.65 o
   1   7  10     1243.54     1270.10     36.45 o
   2   7  10       40.68       40.87      9.37 o
   3   7  10      111.35      104.07     13.79 o
   4   7  10      514.27      543.80     28.51 o
  -9   8  10        0.24        1.89      7.99 o
  -8   8  10      101.30      103.44     13.98 o
  -7   8  10      403.83      454.60     19.25 o
  -6   8  10       17.82       12.05      5.60 o
  -5   8  10       17.84       31.83      7.23 o
  -4   8  10       53.12       61.98      8.94 o
  -3   8  10      213.75      224.26     18.92 o
  -2   8  10      643.28      661.28     18.25 o
  -1   8  10      140.04      133.32     12.18 o
   0   8  10       46.40       35.34     10.50 o
   1   8  10      226.47      214.83     19.08 o
   2   8  10      516.77      553.37     24.94 o
   3   8  10      172.19      170.48     29.37 o
  -7   9  10      280.97      314.72     23.50 o
  -6   9  10        2.26       -2.56      6.39 o
  -5   9  10       13.67       -0.70      9.86 o
  -4   9  10      345.01      376.92     22.76 o
  -3   9  10      130.26      133.19     15.55 o
  -2   9  10       36.06       23.04     12.05 o
  -1   9  10       66.16       75.25     10.11 o
   0   9  10      103.23      114.53     20.36 o
   1   9  10      149.03      151.37     15.90 o
   2   9  10       70.57       59.61     22.94 o
  -6  10  10       27.90       34.34     10.69 o
  -5  10  10       54.32       76.34     14.79 o
  -4  10  10       97.44       91.14     31.08 o
  -3  10  10       91.89       99.85     14.34 o
  -2  10  10        5.48       -3.54     14.36 o
  -1  10  10      613.79      576.78     66.66 o
   0  10  10      611.90      640.48     38.15 o
 -12   1  11      225.85      210.34     14.38 o
 -11   1  11       77.82       74.98      7.97 o
 -10   1  11      103.69       87.37      8.84 o
  -9   1  11      366.77      333.95     12.02 o
  -8   1  11      756.18      749.97     15.70 o
  -7   1  11     1207.49     1229.88     20.23 o
  -6   1  11      140.69      141.03      6.28 o
  -5   1  11     1469.94     1520.30     19.17 o
  -4   1  11      797.17      813.07     13.64 o
  -3   1  11      811.15      793.21     13.80 o
  -2   1  11        0.38        1.50      2.50 o
  -1   1  11     1370.63     1340.30     17.47 o
   0   1  11     2834.16     2605.03     27.09 o
   1   1  11       37.67       19.59      6.34 o
   2   1  11      251.13      238.98     13.38 o
   3   1  11      329.19      304.48     21.52 o
   4   1  11       92.26      109.88     14.85 o
   5   1  11       50.82       61.58     12.72 o
 -11   2  11      268.74      262.05     13.54 o
 -10   2  11      276.71      238.66     16.02 o
  -9   2  11       38.62       49.26      6.98 o
  -8   2  11       47.82       51.04      6.08 o
  -7   2  11       64.49       58.71      5.62 o
  -6   2  11        5.82        7.40      3.35 o
  -5   2  11     1109.87     1120.61     18.82 o
  -4   2  11     1595.69     1583.26     19.52 o
  -3   2  11      137.20      135.53      6.18 o
  -2   2  11        1.42        3.46      2.64 o
  -1   2  11      250.53      251.74      7.56 o
   0   2  11        3.32       -3.08      2.91 o
   1   2  11       83.55       64.19      7.82 o
   2   2  11      318.98      309.22     14.74 o
   3   2  11      927.53      933.06     61.89 o
   4   2  11       80.74       69.05     12.43 o
   5   2  11       32.64       32.80     11.22 o
 -11   3  11      121.65      126.62      9.72 o
 -10   3  11        8.99        3.38      4.73 o
  -9   3  11       77.48       77.70      9.82 o
  -8   3  11       91.10       98.60      8.72 o
  -7   3  11        7.37       12.92      4.68 o
  -6   3  11      107.42      101.18      6.84 o
  -5   3  11      488.66      525.59     12.62 o
  -4   3  11       89.22       89.09      5.18 o
  -3   3  11      317.65      324.58      8.23 o
  -2   3  11        4.66        1.40      2.57 o
  -1   3  11      298.13      324.30      9.34 o
   0   3  11      604.77      563.85     14.42 o
   1   3  11       47.81       49.84      6.09 o
   2   3  11      229.96      225.47     11.42 o
   3   3  11       13.05        9.01      5.87 o
   4   3  11      173.19      194.69     17.39 o
   5   3  11      183.69      206.71     20.08 o
 -11   4  11      230.39      257.11     13.41 o
 -10   4  11      228.48      255.27     14.29 o
  -9   4  11      167.08      176.39     14.36 o
  -8   4  11      511.10      527.21     19.37 o
  -7   4  11       11.52        4.62      4.18 o
  -6   4  11        1.30        1.89      3.90 o
  -5   4  11     2405.86     2403.20     30.55 o
  -4   4  11      418.86      435.53     11.96 o
  -3   4  11      747.50      774.14     20.08 o
  -2   4  11      377.75      376.97      9.98 o
  -1   4  11     1341.18     1372.14     19.92 o
   0   4  11        2.54        2.74      3.86 o
   1   4  11        2.50       -0.14      3.96 o
   2   4  11      201.93      228.44     14.31 o
   3   4  11     1350.58     1288.67     30.08 o
   4   4  11      532.96      565.65     33.59 o
   5   4  11      132.42      137.57     15.35 o
 -10   5  11      326.56      385.77     16.22 o
  -9   5  11      705.97      720.38     26.55 o
  -8   5  11       66.33       60.06      7.67 o
  -7   5  11      294.06      274.65     15.73 o
  -6   5  11       59.09       64.08      6.52 o
  -5   5  11        1.63        4.61      3.26 o
  -4   5  11      407.49      441.34     11.76 o
  -3   5  11      813.55      810.42     14.41 o
  -2   5  11      444.53      445.08     10.74 o
  -1   5  11     1253.20     1248.50     27.38 o
   0   5  11        0.07        8.17      5.37 o
   1   5  11       44.28       38.71      6.93 o
   2   5  11       20.34       12.28      6.73 o
   3   5  11      282.57      333.40     20.36 o
   4   5  11      958.55     1001.76     34.05 o
 -10   6  11      119.09      144.74     11.50 o
  -9   6  11       12.89        2.75      5.51 o
  -8   6  11        3.27       -0.99      4.46 o
  -7   6  11      970.95     1004.61     22.71 o
  -6   6  11     1040.94     1069.75     27.91 o
  -5   6  11       13.49       17.71      6.53 o
  -4   6  11        0.36        2.75      3.97 o
  -3   6  11       11.50       11.74      3.97 o
  -2   6  11       79.89       92.67     11.03 o
  -1   6  11      290.23      270.58     36.65 o
   0   6  11      478.91      472.99     22.51 o
   1   6  11     1444.47     1414.87     39.15 o
   2   6  11      394.81      413.34     21.48 o
   3   6  11       83.33       96.56     17.36 o
   4   6  11       35.08       28.04      9.68 o
  -9   7  11        2.61        6.66      9.85 o
  -8   7  11        0.07       -3.38      5.53 o
  -7   7  11       43.54       50.03      9.47 o
  -6   7  11       91.85      105.30      9.48 o
  -5   7  11       11.90        4.00      8.15 o
  -4   7  11        7.63        6.15      5.48 o
  -3   7  11       17.75        7.67      5.89 o
  -2   7  11        5.73        6.68      6.17 o
  -1   7  11       87.46       93.27     12.14 o
   0   7  11      228.25      218.71     41.80 o
   1   7  11      209.32      222.60     18.49 o
   2   7  11        8.88        8.35      7.53 o
   3   7  11        0.10        0.24      7.20 o
  -8   8  11      590.32      685.64     28.98 o
  -7   8  11       56.92       56.58      8.31 o
  -6   8  11      142.33      123.04     14.55 o
  -5   8  11       33.28       34.75      7.74 o
  -4   8  11       77.31       83.42     13.73 o
  -3   8  11        7.00       13.00      6.52 o
  -2   8  11      359.05      354.17     19.77 o
  -1   8  11       36.41       41.58      9.79 o
   0   8  11      137.66      155.72     15.73 o
   1   8  11      616.77      635.74     27.07 o
   2   8  11        0.30       18.59      8.63 o
  -6   9  11       59.92       71.23     21.22 o
  -5   9  11      726.23      789.75     32.09 o
  -4   9  11      237.16      239.20     20.60 o
  -3   9  11       53.37       72.45     21.86 o
  -2   9  11        0.02       -2.26      5.56 o
  -1   9  11        9.68       27.01     15.00 o
   0   9  11       34.02       23.64     10.50 o
 -11   0  12       62.55       37.17     11.06 o
 -10   0  12      102.99       94.23     13.47 o
  -9   0  12       51.02       55.70     10.29 o
  -8   0  12       49.34       53.13      6.80 o
  -7   0  12      293.52      314.35     13.35 o
  -6   0  12      801.37      783.86     29.45 o
  -5   0  12     1093.49     1169.10     42.94 o
  -4   0  12       28.17       25.43      5.63 o
  -3   0  12       44.80       46.55      6.15 o
  -2   0  12      101.74       97.02      8.15 o
  -1   0  12      204.71      233.74     11.14 o
   0   0  12     2229.14     2123.08     34.53 o
   1   0  12       67.65       65.59     15.86 o
   2   0  12       63.95       61.73     17.15 o
   3   0  12        5.40       30.87     14.15 o
   4   0  12     1194.18     1260.82     57.88 o
 -11   1  12        4.27        2.71      6.64 o
 -10   1  12       21.34       18.75      8.35 o
  -9   1  12       52.52       48.88      7.30 o
  -8   1  12       97.24       93.56      8.52 o
  -7   1  12       82.86       85.90      5.64 o
  -6   1  12      123.90      129.52      6.61 o
  -5   1  12      643.74      648.07     12.36 o
  -4   1  12      508.32      488.74     10.62 o
  -3   1  12       12.99       17.39      3.87 o
  -2   1  12      112.39      101.39      5.71 o
  -1   1  12      134.75      146.12      6.83 o
   0   1  12      143.03      116.12      8.15 o
   1   1  12        0.01        0.79      4.77 o
   2   1  12      264.45      254.32     20.45 o
   3   1  12      537.10      518.77     25.60 o
   4   1  12       96.63       75.22     28.29 o
 -11   2  12      240.45      255.25     17.39 o
 -10   2  12      880.78      891.57     23.38 o
  -9   2  12       91.85       93.20      8.86 o
  -8   2  12      181.96      180.82     11.41 o
  -7   2  12      678.50      700.90     18.61 o
  -6   2  12      446.72      458.31     11.92 o
  -5   2  12       69.02       72.59      5.17 o
  -4   2  12     1766.19     1755.81     21.68 o
  -3   2  12      282.03      302.32      8.68 o
  -2   2  12      207.27      200.19      7.65 o
  -1   2  12       12.59       10.16      4.37 o
   0   2  12      116.80      128.82     10.76 o
   1   2  12      249.45      266.03     20.16 o
   2   2  12       13.45       20.26      6.42 o
   3   2  12      221.67      256.63     20.68 o
   4   2  12      671.68      704.74     30.74 o
 -11   3  12      542.86      557.62     19.16 o
 -10   3  12      772.69      807.98     47.37 o
  -9   3  12      110.10      128.17     10.33 o
  -8   3  12     1185.04     1180.82     25.59 o
  -7   3  12     1128.80     1201.15     29.01 o
  -6   3  12      918.08      918.48     21.09 o
  -5   3  12      625.41      618.70     13.43 o
  -4   3  12      176.37      174.53      7.22 o
  -3   3  12      843.82      834.91     13.99 o
  -2   3  12      341.21      343.36      9.94 o
  -1   3  12     1314.24     1328.94     28.51 o
   0   3  12     1136.64     1154.23     27.07 o
   1   3  12      776.20      792.30     34.07 o
   2   3  12      209.28      190.28     13.43 o
   3   3  12       40.89       34.39      8.41 o
   4   3  12      972.71     1004.55     36.45 o
 -10   4  12      371.12      350.95     17.05 o
  -9   4  12       43.34       45.54      8.49 o
  -8   4  12       80.73       80.48     12.87 o
  -7   4  12        9.61        4.41      4.89 o
  -6   4  12      254.72      278.38     13.65 o
  -5   4  12     1488.66     1474.92     31.55 o
  -4   4  12      577.04      578.17     12.97 o
  -3   4  12      147.08      149.91      7.74 o
  -2   4  12      243.31      239.20     13.61 o
  -1   4  12      234.33      264.99     29.83 o
   0   4  12        2.77       -2.02      7.15 o
   1   4  12      531.75      525.47     23.92 o
   2   4  12     1178.08     1165.18     28.95 o
   3   4  12      510.25      556.57     31.05 o
   4   4  12      200.30      197.03     18.23 o
 -10   5  12       84.19       72.75      8.82 o
  -9   5  12      520.21      561.47     18.29 o
  -8   5  12      468.65      445.55     18.63 o
  -7   5  12      106.89       95.00      8.99 o
  -6   5  12       11.01       10.55      5.08 o
  -5   5  12       16.73        8.96      4.83 o
  -4   5  12      949.25      976.29     24.87 o
  -3   5  12      322.24      340.38     10.15 o
  -2   5  12      636.56      638.25     20.06 o
  -1   5  12      445.49      448.32     17.11 o
   0   5  12      300.96      334.78     19.67 o
   1   5  12        3.02        2.74      6.42 o
   2   5  12      138.70      116.13     13.69 o
   3   5  12      347.67      350.20     34.08 o
  -9   6  12      224.21      230.94     13.84 o
  -8   6  12        0.06       -2.63      4.62 o
  -7   6  12       88.65      101.49     11.90 o
  -6   6  12       82.25       75.22      8.16 o
  -5   6  12        7.85       -0.17      6.03 o
  -4   6  12       43.16       49.61      9.68 o
  -3   6  12      118.47       91.20     12.02 o
  -2   6  12        4.65        9.32      6.80 o
  -1   6  12       29.71       28.05      8.54 o
   0   6  12      378.38      402.84     63.02 o
   1   6  12        4.59        1.43      9.00 o
   2   6  12        0.90        3.68      6.98 o
  -8   7  12        0.26       -7.33      5.35 o
  -7   7  12      157.07      162.16     13.48 o
  -6   7  12        2.55       -2.99      4.73 o
  -5   7  12        1.67        0.12      5.92 o
  -4   7  12      533.47      542.59     33.65 o
  -3   7  12        7.77        5.20      6.49 o
  -2   7  12     1010.82     1086.54     34.96 o
  -1   7  12        6.30        1.01      8.79 o
   0   7  12       11.24       24.17      9.22 o
   1   7  12       37.47       28.57      9.35 o
  -7   8  12       99.32      147.05     18.43 o
  -6   8  12        3.65        0.63      6.42 o
  -5   8  12        3.63       -4.69      6.37 o
  -4   8  12      250.95      252.07     16.89 o
  -3   8  12      886.31      904.28     44.59 o
  -2   8  12        0.08        7.58      7.27 o
  -1   8  12      164.33      173.59     16.97 o
   0   8  12       13.65       13.56      8.14 o
  -4   9  12       31.24       -0.80      6.17 o
  -3   9  12       15.55       10.23      8.57 o
 -10   1  13      726.10      708.61     29.50 o
  -9   1  13      165.75      147.11     15.41 o
  -8   1  13       21.91       20.73      5.39 o
  -7   1  13        1.29        3.88      3.53 o
  -6   1  13     1076.95     1105.01     26.22 o
  -5   1  13      564.50      573.32     16.56 o
  -4   1  13       10.68        2.41      4.01 o
  -3   1  13      955.45     1013.19     29.58 o
  -2   1  13     1989.73     1915.32     30.72 o
  -1   1  13        2.53        5.59      5.16 o
   0   1  13       12.47       15.46      6.12 o
   1   1  13      407.55      448.40     23.29 o
   2   1  13      438.21      470.03     29.15 o
   3   1  13        0.33       -1.92      8.94 o
 -10   2  13       16.85        5.81      4.77 o
  -9   2  13      374.20      375.12     19.43 o
  -8   2  13       91.00       79.83      8.56 o
  -7   2  13     1177.95     1161.07     24.97 o
  -6   2  13       23.78       27.61      6.92 o
  -5   2  13      194.35      202.36      9.19 o
  -4   2  13       66.50       60.19      7.03 o
  -3   2  13       71.34       65.66      7.13 o
  -2   2  13      449.16      447.22     17.05 o
  -1   2  13      108.55       90.86      9.78 o
   0   2  13      118.76      126.02     11.48 o
   1   2  13     1010.34      950.24     25.77 o
   2   2  13      535.60      572.72     27.03 o
   3   2  13      193.52      221.31     33.44 o
 -10   3  13       55.56       47.81      7.97 o
  -9   3  13       20.02       18.28      5.71 o
  -8   3  13       76.70       78.27      8.76 o
  -7   3  13      141.07      159.07     12.68 o
  -6   3  13       83.94       88.55      8.40 o
  -5   3  13      714.30      735.66     15.55 o
  -4   3  13      241.66      248.65     12.66 o
  -3   3  13       20.55       17.52      6.10 o
  -2   3  13      212.96      208.90     13.66 o
  -1   3  13      184.80      193.38     13.34 o
   0   3  13      418.91      431.05     17.96 o
   1   3  13        3.27        0.33      5.38 o
   2   3  13      618.55      674.70     22.47 o
   3   3  13        1.60        3.81      9.21 o
 -10   4  13       85.15      104.21     12.37 o
  -9   4  13      584.96      589.20     29.64 o
  -8   4  13      262.94      272.66     14.63 o
  -7   4  13      252.95      242.88     13.73 o
  -6   4  13      454.35      430.78     21.53 o
  -5   4  13       10.47        4.71      5.51 o
  -4   4  13        2.66        3.53      5.29 o
  -3   4  13      140.80      154.14     12.17 o
  -2   4  13      928.46      857.40     24.07 o
  -1   4  13      572.92      553.30     19.63 o
   0   4  13        0.20        0.74      5.77 o
   1   4  13      405.36      399.64     29.49 o
   2   4  13      118.17      112.30     14.52 o
  -9   5  13       11.95        2.19      4.61 o
  -8   5  13      192.50      187.21     12.63 o
  -7   5  13      650.95      641.31     19.28 o
  -6   5  13      366.99      406.03     25.57 o
  -5   5  13       44.06       34.54      7.59 o
  -4   5  13       67.53       78.71      9.52 o
  -3   5  13       34.61       40.69      7.79 o
  -2   5  13       10.18        5.38      6.64 o
  -1   5  13      238.30      274.38     20.37 o
   0   5  13      291.02      306.58     21.67 o
   1   5  13      135.43      128.41     15.14 o
   2   5  13        2.25       13.50     12.86 o
  -8   6  13       41.97       25.04     11.45 o
  -7   6  13      740.31      743.53     24.25 o
  -6   6  13      201.80      173.00     16.85 o
  -5   6  13       63.57       63.12     22.72 o
  -4   6  13      301.15      332.48     22.40 o
  -3   6  13      117.12      112.38     24.01 o
  -2   6  13       98.79       93.49     13.17 o
  -1   6  13      168.00      181.33     17.30 o
   0   6  13       73.91      107.07     14.21 o
   1   6  13      302.22      271.18     21.18 o
  -7   7  13      108.77       54.45     17.15 o
  -6   7  13        0.03        0.94      7.62 o
  -5   7  13      165.82      189.58     17.81 o
  -4   7  13       46.36       54.54     11.02 o
  -3   7  13     1437.11     1470.20     47.80 o
  -2   7  13       77.87       87.77     22.72 o
  -1   7  13      270.16      316.38     22.64 o
  -4   8  13      395.94      415.03     28.08 o
  -3   8  13      175.80      177.05     26.15 o
 -10   0  14      210.26      188.46     28.72 o
  -9   0  14       41.32       45.63     10.60 o
  -8   0  14      132.48      131.07     15.32 o
  -7   0  14      557.09      572.68     25.33 o
  -6   0  14     2682.57     2626.90     57.34 o
  -5   0  14     1344.04     1367.71     76.74 o
  -4   0  14      554.87      538.87     23.44 o
  -3   0  14      215.81      200.18     25.51 o
  -2   0  14       86.78      134.81     30.87 o
  -1   0  14      216.03      207.57     16.77 o
   0   0  14        9.34        0.86     11.15 o
   1   0  14      672.85      643.91     41.58 o
   2   0  14     2104.61     1977.19     75.02 o
 -10   1  14      180.19      189.93     15.04 o
  -9   1  14      413.98      432.44     16.72 o
  -8   1  14      977.37     1003.38     24.49 o
  -7   1  14       61.76       54.92      7.65 o
  -6   1  14      319.95      359.44     15.03 o
  -5   1  14        0.11       -5.87      3.94 o
  -4   1  14       77.33       77.78      8.19 o
  -3   1  14      204.42      221.57     12.30 o
  -2   1  14      847.62      848.27     22.83 o
  -1   1  14      629.98      650.53     21.32 o
   0   1  14      789.76      816.27     24.40 o
   1   1  14      229.64      262.26     26.15 o
   2   1  14      139.48      133.62     17.33 o
  -9   2  14       15.25       10.85      6.60 o
  -8   2  14       30.41       21.57      6.24 o
  -7   2  14      659.75      653.12     19.29 o
  -6   2  14        0.17       -6.03      4.02 o
  -5   2  14      186.61      182.98     11.67 o
  -4   2  14      303.31      314.08     22.57 o
  -3   2  14      667.90      660.77     18.14 o
  -2   2  14      143.73      119.77     11.41 o
  -1   2  14       84.80       82.02     10.28 o
   0   2  14       65.56       66.22      9.47 o
   1   2  14        2.13        7.92     12.00 o
  -9   3  14       35.76       33.83      9.28 o
  -8   3  14       74.92       93.54     17.26 o
  -7   3  14       45.96       45.67      8.45 o
  -6   3  14      165.39      182.10     11.92 o
  -5   3  14       84.18      102.61     13.24 o
  -4   3  14       62.78       63.30      7.74 o
  -3   3  14       77.78       77.57     10.00 o
  -2   3  14      436.14      458.37     18.51 o
  -1   3  14      260.12      238.77     21.32 o
   0   3  14       51.09       35.52      8.43 o
   1   3  14      277.63      298.26     17.86 o
  -8   4  14        0.01        1.05      5.37 o
  -7   4  14       74.61       59.34      8.36 o
  -6   4  14      732.61      752.86     20.95 o
  -5   4  14       57.79       76.51      9.65 o
  -4   4  14       40.26       30.32      7.82 o
  -3   4  14      176.87      167.92     25.23 o
  -2   4  14      223.54      202.92     14.84 o
  -1   4  14       17.35       17.67      7.11 o
   0   4  14        6.22       -2.11      5.99 o
   1   4  14        2.60       -2.62      6.89 o
  -8   5  14      375.55      417.52     18.08 o
  -7   5  14       37.62       27.73      6.89 o
  -6   5  14        3.49       -1.15      5.72 o
  -5   5  14      124.74      130.97     12.48 o
  -4   5  14       46.57       51.42      8.96 o
  -3   5  14       52.20       58.21     11.29 o
  -2   5  14      383.33      399.23     23.07 o
  -1   5  14      249.48      268.94     29.79 o
   0   5  14       11.16        9.02      8.12 o
  -6   6  14       77.85       85.30     13.55 o
  -5   6  14      562.85      588.76     27.46 o
  -4   6  14      790.90      796.97     40.94 o
  -3   6  14      711.27      729.84     29.80 o
  -2   6  14      527.86      506.95     25.27 o
  -8   1  15      458.10      470.98     17.38 o
  -7   1  15      608.42      643.54     19.79 o
  -6   1  15       14.41       15.40     10.40 o
  -5   1  15        8.11        0.71      5.04 o
  -4   1  15        0.00        4.83      5.13 o
  -3   1  15        0.13       -1.54      4.82 o
  -2   1  15       34.34       42.82      8.68 o
  -1   1  15      535.79      506.46     19.87 o
   0   1  15     1134.15     1243.95    129.68 o
  -8   2  15      134.76      146.34     11.57 o
  -7   2  15       21.81       16.20      6.09 o
  -6   2  15        0.26       -3.38      4.83 o
  -5   2  15      316.93      351.13     15.20 o
  -4   2  15     1027.80     1011.09     23.62 o
  -3   2  15      270.69      267.33     16.98 o
  -2   2  15       60.71       64.63     10.01 o
  -1   2  15       47.49       56.55      9.39 o
   0   2  15        1.67        5.25     12.00 o
  -8   3  15      236.00      259.98     22.94 o
  -7   3  15        0.98       -5.55      4.94 o
  -6   3  15        7.84        4.11      5.30 o
  -5   3  15       19.03       12.81      5.66 o
  -4   3  15      128.84      146.93     13.40 o
  -3   3  15      252.22      239.48     16.27 o
  -2   3  15       46.72       52.56      9.30 o
  -1   3  15        1.04        0.12      6.72 o
  -7   4  15       28.58       35.19      7.57 o
  -6   4  15       48.77       35.25      8.90 o
  -5   4  15      133.48      124.64     12.90 o
  -4   4  15     1142.78     1189.08     35.63 o
  -3   4  15      141.49      145.17     13.36 o
  -2   4  15      241.66      253.85     16.97 o
  -5   5  15      231.07      214.35     30.01 o
  -4   5  15        0.03       -5.42      6.73 o
  -6   0  16       11.65        1.77      7.51 o
  -5   0  16      370.48      392.22     23.35 o
  -4   0  16       19.49       13.11      8.95 o
  -3   0  16      713.72      698.67     28.91 o
  -6   1  16       73.84       73.87      9.90 o
  -5   1  16       56.18       53.73      8.38 o
  -4   1  16       29.76       45.37      7.70 o
  -3   1  16       50.15       61.30     14.05 o
  -5   2  16       17.81       -3.15      9.69 o
 
